# Supplementary material for: Parahiraciini (Hemiptera, Fulgoromorpha, Issidae): one new genus, two new species and three new subtribes
Source: Zookeys. 2020 Nov 25;997:69–94. doi: 10.3897/zookeys.997.52857 (PMC7710678; doi:10.3897/zookeys.997.52857)
Supplement: XML Treatment for Pusulissus [file zookeys.997.52857-treatment1.xml]

<!DOCTYPE tp:taxon-treatment
  PUBLIC "-//TaxonX//DTD Taxonomic Treatment Publishing DTD v0 20100105//EN" "tax-treatment-NSO.dtd">
<tp:taxon-treatment xmlns:tp="http://www.plazi.org/taxpub"><tp:treatment-meta><kwd-group><label>Taxon classification</label><kwd><named-content xmlns:xlink="http://www.w3.org/1999/xlink" content-type="kingdom">Animalia</named-content></kwd><kwd><named-content xmlns:xlink="http://www.w3.org/1999/xlink" content-type="order">Hemiptera</named-content></kwd><kwd><named-content xmlns:xlink="http://www.w3.org/1999/xlink" content-type="family">Issidae</named-content></kwd></kwd-group><mixed-citation publication-type="journal"><person-group><name><surname>Bourgoin</surname><given-names>Thierry</given-names></name><name><surname>Wang</surname><given-names>Menglin</given-names></name></person-group><article-title><tp:taxon-name><tp:taxon-name-part taxon-name-part-type="tribe">Parahiraciini</tp:taxon-name-part></tp:taxon-name> (<tp:taxon-name><tp:taxon-name-part taxon-name-part-type="order">Hemiptera</tp:taxon-name-part></tp:taxon-name>, <tp:taxon-name><tp:taxon-name-part taxon-name-part-type="infraorder">Fulgoromorpha</tp:taxon-name-part></tp:taxon-name>, <tp:taxon-name><tp:taxon-name-part taxon-name-part-type="family">Issidae</tp:taxon-name-part></tp:taxon-name>): one new genus, two new species and three new subtribes</article-title><source>Zookeys</source><day>25</day><month>11</month><year>2020</year><volume>997</volume><fpage>69</fpage><lpage>94</lpage><pub-id pub-id-type="doi">10.3897/zookeys.997.52857</pub-id></mixed-citation></tp:treatment-meta><tp:nomenclature><tp:taxon-name><object-id xmlns:xlink="http://www.w3.org/1999/xlink" content-type="arpha" xlink:type="simple">480DF2A8-AC73-5B53-AD77-5982056650C9</object-id>
              <tp:taxon-name-part taxon-name-part-type="genus" reg="Pusulissus">Pusulissus</tp:taxon-name-part>
              <object-id xmlns:xlink="http://www.w3.org/1999/xlink" content-type="zoobank" xlink:type="simple">http://zoobank.org/CBD98E0A-F175-45B4-8199-D57E7B1243A4</object-id>
            </tp:taxon-name><tp:taxon-status xmlns:xlink="http://www.w3.org/1999/xlink" xlink:type="simple">gen. nov.</tp:taxon-status><xref ref-type="fig" rid="F2">Figs 2–7</xref><xref ref-type="fig" rid="F3">, 8–12</xref><xref ref-type="fig" rid="F4">, 13–14</xref><xref ref-type="fig" rid="F5">, 15–20</xref><xref ref-type="fig" rid="F6">, 21–24</xref><xref ref-type="fig" rid="F7">, 25–30</xref><xref ref-type="fig" rid="F8">, 31–35</xref><xref ref-type="fig" rid="F9">, 36–37</xref><xref ref-type="fig" rid="F10">, 38–44</xref></tp:nomenclature><tp:treatment-sec sec-type="type species" id="SECID0ESJAG"><title>Type species.</title><p><italic><tp:taxon-name><tp:taxon-name-part taxon-name-part-type="genus" reg="Pusulissus">Pusulissus</tp:taxon-name-part> <tp:taxon-name-part taxon-name-part-type="species" reg="phiaoacensis">phiaoacensis</tp:taxon-name-part></tp:taxon-name></italic> sp. nov.</p></tp:treatment-sec><tp:treatment-sec sec-type="diagnosis" id="SECID0EDKAG"><title>Diagnosis.</title><p>This genus is similar to <italic><tp:taxon-name><tp:taxon-name-part taxon-name-part-type="genus" reg="Tetricodes">Tetricodes</tp:taxon-name-part></tp:taxon-name></italic> Fennah, 1956, from which it differs as follows: 1) The absence of the frontal black median tubercle on the disc of frons (Figs <xref ref-type="fig" rid="F2">5</xref>, <xref ref-type="fig" rid="F7">28</xref>); 2) Median carina of frons well distinct, extending from the dorsal margin almost to the frontoclypeal suture (Figs <xref ref-type="fig" rid="F2">5</xref>, <xref ref-type="fig" rid="F7">28</xref>), while it is only present in the dorsal part of the frons or invisible in <italic><tp:taxon-name><tp:taxon-name-part taxon-name-part-type="genus" reg="Tetricodes">Tetricodes</tp:taxon-name-part></tp:taxon-name></italic> (<xref ref-type="bibr" rid="B41">Zhang and Chen 2009</xref>, fig. 21); 3) The forewing distinctly broadest in the basal 1/3 (Figs <xref ref-type="fig" rid="F2">6</xref>, <xref ref-type="fig" rid="F7">29</xref>), while regularly convex in <italic><tp:taxon-name><tp:taxon-name-part taxon-name-part-type="genus" reg="Tetricodes">Tetricodes</tp:taxon-name-part></tp:taxon-name></italic> (<xref ref-type="bibr" rid="B41">Zhang and Chen 2009</xref>, fig. 4).</p><p>This genus is also very similar to <italic><tp:taxon-name><tp:taxon-name-part taxon-name-part-type="genus" reg="Thabena">Thabena</tp:taxon-name-part></tp:taxon-name></italic> Stål, 1866, but differs by 1) Its vertex with anterior margin in dorsal view very slightly angularly convex (Fig. <xref ref-type="fig" rid="F2">4</xref>) or straight (Fig. <xref ref-type="fig" rid="F7">27</xref>), while roundly convex in <italic><tp:taxon-name><tp:taxon-name-part taxon-name-part-type="genus" reg="Thabena">Thabena</tp:taxon-name-part></tp:taxon-name></italic> (<xref ref-type="bibr" rid="B9">Chen et al. 2014</xref>, figs 2–74C); 2) Frons much longer, more than 1.2 times longer in midline than widest part (Figs <xref ref-type="fig" rid="F2">5</xref>, <xref ref-type="fig" rid="F7">28</xref>), but wider than long in <italic><tp:taxon-name><tp:taxon-name-part taxon-name-part-type="genus" reg="Thabena">Thabena</tp:taxon-name-part></tp:taxon-name></italic>, less than 0.9 times longer in midline than widest part (<xref ref-type="bibr" rid="B9">Chen et al. 2014</xref>, fig. 2–74E).</p><fig id="F2" position="float" orientation="portrait"><object-id xmlns:xlink="http://www.w3.org/1999/xlink" content-type="doi" xlink:type="simple">10.3897/zookeys.997.52857.figures2-7</object-id><object-id xmlns:xlink="http://www.w3.org/1999/xlink" content-type="arpha" xlink:type="simple">48DDD5EE-ED0E-542A-9DF4-4088B8C83A30</object-id><label>Figures 2–7.</label><caption><p><italic><tp:taxon-name><tp:taxon-name-part taxon-name-part-type="genus" reg="Pusulissus">Pusulissus</tp:taxon-name-part> <tp:taxon-name-part taxon-name-part-type="species" reg="phiaoacensis">phiaoacensis</tp:taxon-name-part></tp:taxon-name></italic> sp. nov. <bold>2</bold> adult (holotype), dorsal view <bold>3</bold> adult (holotype), lateral view <bold>4</bold> head and thorax (holotype), dorsal view <bold>5</bold> adult (holotype), frontal view <bold>6</bold> forewing (paratype) <bold>7</bold> hindwing (paratype). Scale bars: 1 mm.</p></caption><graphic xmlns:xlink="http://www.w3.org/1999/xlink" xlink:href="zookeys-997-069-g002.jpg" position="float" orientation="portrait" xlink:type="simple" id="oo_479426.jpg"><uri content-type="original_file" xlink:type="simple">https://binary.pensoft.net/fig/479426</uri></graphic></fig></tp:treatment-sec><tp:treatment-sec sec-type="description" id="SECID0EROAG"><title>Description.</title><p>Head with the compound eyes a little wider than pronotum (Figs <xref ref-type="fig" rid="F2">4</xref>, <xref ref-type="fig" rid="F7">27</xref>). Vertex nearly rectangular, slightly wider than long, without median carina or median carina very weakly present; anterior margin very slightly protruded (Fig. <xref ref-type="fig" rid="F2">4</xref>) or almost straight (Fig. <xref ref-type="fig" rid="F7">27</xref>), lateral margins parallel, posterior margin angularly concave medially (Figs <xref ref-type="fig" rid="F2">4</xref>, <xref ref-type="fig" rid="F7">27</xref>). Frons obviously longer than wide, apical and lateral margins carinated and elevated, dorsal margin deeply concave at middle, frons slightly narrower in the middle level of the compound eyes, then gradually broadened below the lower margin of the compound eyes (Figs <xref ref-type="fig" rid="F2">5</xref>, <xref ref-type="fig" rid="F7">28</xref>); median carina obviously elevated from the dorsal margin extending to near base, but not reaching to frontoclypeal suture (Figs <xref ref-type="fig" rid="F2">5</xref>, <xref ref-type="fig" rid="F7">28</xref>); disc with several tubercles in its dorsal part and lateral areas (Figs <xref ref-type="fig" rid="F2">5</xref>, <xref ref-type="fig" rid="F7">28</xref>). Frontoclypeal suture straight (Fig. <xref ref-type="fig" rid="F2">5</xref>) or slightly convex (Fig. <xref ref-type="fig" rid="F7">28</xref>). Clypeus flattened, without median carina or median carina very weak, almost invisible (Figs <xref ref-type="fig" rid="F2">5</xref>, <xref ref-type="fig" rid="F7">28</xref>). Rostrum long, reaching to hind coxae; third segment almost as long as second one. Genae in lateral view flattened and oblique, with a small protuberance near base (Figs <xref ref-type="fig" rid="F2">3</xref>, <xref ref-type="fig" rid="F7">26</xref>). Pronotum triangular, anterior and posterior margins elevated, without carina (Figs <xref ref-type="fig" rid="F2">4</xref>, <xref ref-type="fig" rid="F7">27</xref>), paranotal lobes developed. Mesonotum inverted triangular, a little longer than pronotum at midline, without carina (Figs <xref ref-type="fig" rid="F2">4</xref>, <xref ref-type="fig" rid="F7">27</xref>). Forewings twice longer than broad, longitudinal veins obvious and elevated, transverse veins not elevated, but existing in the whole forewing, apical margin oblique, triangular-shaped (Figs <xref ref-type="fig" rid="F2">6</xref>, <xref ref-type="fig" rid="F7">29</xref>). Vein ScP+R firstly separated near base after a short common stem, ScP+RA long, reaching apical 1/5 of costal margin, terminal of RP vein reaching to apical margin of forewing (Figs <xref ref-type="fig" rid="F2">6</xref>, <xref ref-type="fig" rid="F7">29</xref>); MP vein firstly forked near basal 1/4, MP<sub>1+2</sub> forked again at apical 1/4, MP<sub>3+4</sub> forked again at middle, MP<sub>3</sub> short, just reaching bifurcation of MP<sub>1</sub> and MP<sub>2</sub> or slightly beyond bifurcation, MP<sub>4</sub> long, extending to apical margin of forewing; CuA simple, sinuate, extending to apex of forewing (Figs <xref ref-type="fig" rid="F2">6</xref>, <xref ref-type="fig" rid="F7">29</xref>). Clavus closed, reaching to almost middle of forewing, Pcu and A1 fused at apical 1/3 of clavus (Figs <xref ref-type="fig" rid="F2">6</xref>, <xref ref-type="fig" rid="F7">29</xref>). Hindwing with longitudinal veins well developed, with a set of numerous transverse veins, CuP-Pcu-A1 lobe distinctly wider than ScP-R-MP-Cu lobe, A2 lobe very narrow with A2 vein absent (Figs <xref ref-type="fig" rid="F2">7</xref>, <xref ref-type="fig" rid="F7">30</xref>); MP and CuA not fused, Pcu and A1 also separated (Figs <xref ref-type="fig" rid="F2">7</xref>, <xref ref-type="fig" rid="F7">30</xref>). Hind tibia with 2 lateral spines on apical half (Fig. <xref ref-type="fig" rid="F2">3</xref>). Metatibiotarsal formula: 2-(7-8)/(5-8)/2.</p><p><bold><italic>Male genitalia</italic></bold>. Anal tube in lateral view relatively large and thick, with lateral lobes on apical half extended downwards (Figs <xref ref-type="fig" rid="F3">8</xref>, <xref ref-type="fig" rid="F8">31</xref>). Pygofer subrectangular in lateral view (Figs <xref ref-type="fig" rid="F3">8</xref>, <xref ref-type="fig" rid="F8">31</xref>). Gonostyli nearly triangular in profile, dorsal margin sinuate, posterior margin deeply concave to a groove in apical half then strongly convex posteriorly, caudo-ventral angle strongly convex and rounded (Figs <xref ref-type="fig" rid="F3">10</xref>, <xref ref-type="fig" rid="F8">33</xref>). Capitulum broader than high, triangular, with a relatively long meniscate lateral process with both apical parts obtuse, apical process sharp (Figs <xref ref-type="fig" rid="F3">10</xref>, <xref ref-type="fig" rid="F8">33</xref>). Periandrium symmetrical, with dorsal and ventral margins parallel, shallowly U-shaped, divided into dorso-lateral lobe (<abbrev xmlns:xlink="http://www.w3.org/1999/xlink" xlink:title="dorso-lateral lobe" id="ABBRID0EWUAG" xlink:type="simple">dll</abbrev>) and ventral lobe (<abbrev xmlns:xlink="http://www.w3.org/1999/xlink" xlink:title="ventral lobe" id="ABBRID0E1UAG" xlink:type="simple">vl</abbrev>), ventral lobe very slightly shorter than dorso-lateral one (Figs <xref ref-type="fig" rid="F3">11</xref>, <xref ref-type="fig" rid="F4">13</xref>, <xref ref-type="fig" rid="F8">34</xref>, <xref ref-type="fig" rid="F9">36</xref>). Aedeagus (<abbrev xmlns:xlink="http://www.w3.org/1999/xlink" xlink:title="Aedeagus" id="ABBRID0EOVAG" xlink:type="simple">Ade</abbrev>) with a pair of lateral processes (<abbrev xmlns:xlink="http://www.w3.org/1999/xlink" xlink:title="Aedeagus processes" id="ABBRID0ESVAG" xlink:type="simple">Adep</abbrev>) originating from the middle, directed anteriorly and upcurved (Figs <xref ref-type="fig" rid="F3">11</xref>, <xref ref-type="fig" rid="F4">13</xref>, <xref ref-type="fig" rid="F8">34</xref>, <xref ref-type="fig" rid="F9">36</xref>).</p><fig id="F3" position="float" orientation="portrait"><object-id xmlns:xlink="http://www.w3.org/1999/xlink" content-type="doi" xlink:type="simple">10.3897/zookeys.997.52857.figures8-12</object-id><object-id xmlns:xlink="http://www.w3.org/1999/xlink" content-type="arpha" xlink:type="simple">CE9EF77A-777A-5D36-959A-331A1ABFD2C8</object-id><label>Figures 8–12.</label><caption><p><italic><tp:taxon-name><tp:taxon-name-part taxon-name-part-type="genus" reg="Pusulissus">Pusulissus</tp:taxon-name-part> <tp:taxon-name-part taxon-name-part-type="species" reg="phiaoacensis">phiaoacensis</tp:taxon-name-part></tp:taxon-name></italic> sp. nov., male, holotype. <bold>8</bold> genitalia, lateral view <bold>9</bold> anal tube, dorsal view <bold>10</bold> gonostylus, lateral view <bold>11</bold> phallic complex, right lateral view <bold>12</bold> phallic complex, ventral view. Scale bars: 0.2 mm.</p></caption><graphic xmlns:xlink="http://www.w3.org/1999/xlink" xlink:href="zookeys-997-069-g003.jpg" position="float" orientation="portrait" xlink:type="simple" id="oo_479427.jpg"><uri content-type="original_file" xlink:type="simple">https://binary.pensoft.net/fig/479427</uri></graphic></fig><fig id="F4" position="float" orientation="portrait"><object-id xmlns:xlink="http://www.w3.org/1999/xlink" content-type="doi" xlink:type="simple">10.3897/zookeys.997.52857.figures13-14</object-id><object-id xmlns:xlink="http://www.w3.org/1999/xlink" content-type="arpha" xlink:type="simple">89CB576B-74AC-590A-81F5-854B0C2A7E85</object-id><label>Figures 13–14.</label><caption><p><italic><tp:taxon-name><tp:taxon-name-part taxon-name-part-type="genus" reg="Pusulissus">Pusulissus</tp:taxon-name-part> <tp:taxon-name-part taxon-name-part-type="species" reg="phiaoacensis">phiaoacensis</tp:taxon-name-part></tp:taxon-name></italic> sp. nov., male, holotype. <bold>13</bold> phallic complex, right lateral view <bold>14</bold> apex of phallic complex, posterior view. Abbreviations: <abbrev xmlns:xlink="http://www.w3.org/1999/xlink" xlink:title="dorso-lateral lobe" id="ABBRID0E6XAG" xlink:type="simple">dll</abbrev>: dorso-lateral lobe of periandrium; <abbrev xmlns:xlink="http://www.w3.org/1999/xlink" xlink:title="Aedeagus" id="ABBRID0EDYAG" xlink:type="simple">Ade</abbrev>: Aedeagus; <abbrev xmlns:xlink="http://www.w3.org/1999/xlink" xlink:title="ventral lobe" id="ABBRID0EHYAG" xlink:type="simple">vl</abbrev>: ventral lobe of periandrium; <abbrev xmlns:xlink="http://www.w3.org/1999/xlink" xlink:title="Aedeagus processes" id="ABBRID0ELYAG" xlink:type="simple">Adep</abbrev>: Aedeagus processes. Scale bars: 0.2 mm.</p></caption><graphic xmlns:xlink="http://www.w3.org/1999/xlink" xlink:href="zookeys-997-069-g004.jpg" position="float" orientation="portrait" xlink:type="simple" id="oo_479428.jpg"><uri content-type="original_file" xlink:type="simple">https://binary.pensoft.net/fig/479428</uri></graphic></fig><p><bold><italic>Female genitalia</italic>.</bold> Gonoplacs in lateral view nearly rectangular, dorsal margin straight, anterior and posterior margins nearly parallel to each to other, posterior margin with apical half membranous, ventral margin with the needle-shaped basal part (Figs <xref ref-type="fig" rid="F5">16</xref>, <xref ref-type="fig" rid="F10">40</xref>); in dorsal view lateral margins convex outward, median area fused in apical half (Fig. <xref ref-type="fig" rid="F10">39</xref>). Gonapophysis IX in dorsal view widest a little beyond middle then gradually sharpening to apex (Figs <xref ref-type="fig" rid="F5">17</xref>, <xref ref-type="fig" rid="F10">41</xref>); in lateral view broad, widest near middle, divided into upper and lower parts, both with sharp tips, bifurcate near apex (Figs <xref ref-type="fig" rid="F5">18</xref>, <xref ref-type="fig" rid="F10">42</xref>); upper dorsal margin sinuate, flattened at basal 1/3 and middle part obviously convex upward then gradually sloping posteriorly (Figs <xref ref-type="fig" rid="F5">18</xref>, <xref ref-type="fig" rid="F10">42</xref>); ventral lower margin with apical half sloping downwards (Figs <xref ref-type="fig" rid="F5">18</xref>, <xref ref-type="fig" rid="F10">42</xref>). Gonospiculum bridge small (Figs <xref ref-type="fig" rid="F5">17</xref>, <xref ref-type="fig" rid="F5">18</xref>, <xref ref-type="fig" rid="F10">41</xref>, <xref ref-type="fig" rid="F10">42</xref>). Anterior connective lamina of gonapophysis VIII with obscure teeth on apex and outer-lateral margin, inner-lateral margins without teeth (Figs <xref ref-type="fig" rid="F5">20</xref>, <xref ref-type="fig" rid="F10">44</xref>). Endogonocoxal process membranous, slightly shorter than anterior connective lamina of gonapophysis VIII (Figs <xref ref-type="fig" rid="F5">20</xref>, <xref ref-type="fig" rid="F10">44</xref>). Gonocoxa VIII connects with gonapophysis VIII by a rectangular shape (Figs <xref ref-type="fig" rid="F5">20</xref>, <xref ref-type="fig" rid="F10">44</xref>).</p><fig id="F5" position="float" orientation="portrait"><object-id xmlns:xlink="http://www.w3.org/1999/xlink" content-type="doi" xlink:type="simple">10.3897/zookeys.997.52857.figures15-20</object-id><object-id xmlns:xlink="http://www.w3.org/1999/xlink" content-type="arpha" xlink:type="simple">1AFA9A61-1F35-5C2D-9B76-DB829AEB8633</object-id><label>Figures 15–20.</label><caption><p><italic><tp:taxon-name><tp:taxon-name-part taxon-name-part-type="genus" reg="Pusulissus">Pusulissus</tp:taxon-name-part> <tp:taxon-name-part taxon-name-part-type="species" reg="phiaoacensis">phiaoacensis</tp:taxon-name-part></tp:taxon-name></italic> sp. nov., female, paratype. <bold>15</bold> anal tube, dorsal view <bold>16</bold> gonoplac, lateral view <bold>17</bold> gonapophysis IX and gonospiculum bridge, dorsal view <bold>18</bold> gonapophysis IX and gonospiculum bridge, lateral view <bold>19</bold> sternite VII, ventral view <bold>20</bold> gonocoxa VIII and gonapophysis VIII, lateral view. Scale bars: 0.2 mm.</p></caption><graphic xmlns:xlink="http://www.w3.org/1999/xlink" xlink:href="zookeys-997-069-g005.jpg" position="float" orientation="portrait" xlink:type="simple" id="oo_479429.jpg"><uri content-type="original_file" xlink:type="simple">https://binary.pensoft.net/fig/479429</uri></graphic></fig></tp:treatment-sec><tp:treatment-sec sec-type="etymology" id="SECID0ET3AG"><title>Etymology.</title><p>The name is an arbitrary association from the Latin word “pusulosus” which means ‘pustulous’, referring to the tubercles or pustules present on the frons and “issus” referring to the family. The name is treated as masculine.</p><fig id="F6" position="float" orientation="portrait"><object-id xmlns:xlink="http://www.w3.org/1999/xlink" content-type="doi" xlink:type="simple">10.3897/zookeys.997.52857.figures21-24</object-id><object-id xmlns:xlink="http://www.w3.org/1999/xlink" content-type="arpha" xlink:type="simple">138D21F6-322F-5975-9161-CF770B185395</object-id><label>Figures 21–24.</label><caption><p>Habitus and habitat of <italic><tp:taxon-name><tp:taxon-name-part taxon-name-part-type="genus" reg="Pusulissus">Pusulissus</tp:taxon-name-part> <tp:taxon-name-part taxon-name-part-type="species" reg="phiaoacensis">phiaoacensis</tp:taxon-name-part></tp:taxon-name></italic> sp. nov. <bold>21–23</bold> habitus in nature (Photo G. Kunz) <bold>24</bold> habitat (Photo T. Bourgoin).</p></caption><graphic xmlns:xlink="http://www.w3.org/1999/xlink" xlink:href="zookeys-997-069-g006.jpg" position="float" orientation="portrait" xlink:type="simple" id="oo_479430.jpg"><uri content-type="original_file" xlink:type="simple">https://binary.pensoft.net/fig/479430</uri></graphic></fig></tp:treatment-sec><tp:treatment-sec><!--Section generated to contain objects referenced in tp:taxon-treatment.--><fig id="F7" position="float" orientation="portrait"><object-id xmlns:xlink="http://www.w3.org/1999/xlink" content-type="doi" xlink:type="simple">10.3897/zookeys.997.52857.figures25-30</object-id><object-id xmlns:xlink="http://www.w3.org/1999/xlink" content-type="arpha" xlink:type="simple">B57FDF4B-02BF-58D6-AE5A-FF3BAE0DEB72</object-id><label>Figures 25–30.</label><caption><p><italic><tp:taxon-name><tp:taxon-name-part taxon-name-part-type="genus" reg="Pusulissus">Pusulissus</tp:taxon-name-part> <tp:taxon-name-part taxon-name-part-type="species" reg="coronomensis">coronomensis</tp:taxon-name-part></tp:taxon-name></italic> sp. nov. <bold>25</bold> adult (holotype), dorsal view <bold>26</bold> adult (holotype), lateral view <bold>27</bold> head and thorax (holotype), dorsal view <bold>28</bold> adult (holotype), frontal view <bold>29</bold> forewing (paratype) <bold>30</bold> hindwing (paratype). Scale bars: 1 mm.</p></caption><graphic xmlns:xlink="http://www.w3.org/1999/xlink" xlink:href="zookeys-997-069-g007.jpg" position="float" orientation="portrait" xlink:type="simple" id="oo_479431.jpg"><uri content-type="original_file" xlink:type="simple">https://binary.pensoft.net/fig/479431</uri></graphic></fig><fig id="F8" position="float" orientation="portrait"><object-id xmlns:xlink="http://www.w3.org/1999/xlink" content-type="doi" xlink:type="simple">10.3897/zookeys.997.52857.figures31-35</object-id><object-id xmlns:xlink="http://www.w3.org/1999/xlink" content-type="arpha" xlink:type="simple">FD9BA618-1A54-5ECF-A852-C6A839194482</object-id><label>Figures 31–35.</label><caption><p><italic><tp:taxon-name><tp:taxon-name-part taxon-name-part-type="genus" reg="Pusulissus">Pusulissus</tp:taxon-name-part> <tp:taxon-name-part taxon-name-part-type="species" reg="coronomensis">coronomensis</tp:taxon-name-part></tp:taxon-name></italic> sp. nov., male, holotype. <bold>31</bold> genitalia, lateral view <bold>32</bold> anal tube, dorsal view <bold>33</bold> gonostylus, lateral view <bold>34</bold> phallic complex, right lateral view <bold>35</bold> phallic complex, ventral view. Scale bars: 0.2 mm.</p></caption><graphic xmlns:xlink="http://www.w3.org/1999/xlink" xlink:href="zookeys-997-069-g008.jpg" position="float" orientation="portrait" xlink:type="simple" id="oo_479432.jpg"><uri content-type="original_file" xlink:type="simple">https://binary.pensoft.net/fig/479432</uri></graphic></fig><fig id="F9" position="float" orientation="portrait"><object-id xmlns:xlink="http://www.w3.org/1999/xlink" content-type="doi" xlink:type="simple">10.3897/zookeys.997.52857.figures36-37</object-id><object-id xmlns:xlink="http://www.w3.org/1999/xlink" content-type="arpha" xlink:type="simple">1C8F0068-116B-5C57-B23C-9E60E18BAF33</object-id><label>Figures 36–37.</label><caption><p><italic><tp:taxon-name><tp:taxon-name-part taxon-name-part-type="genus" reg="Pusulissus">Pusulissus</tp:taxon-name-part> <tp:taxon-name-part taxon-name-part-type="species" reg="coronomensis">coronomensis</tp:taxon-name-part></tp:taxon-name></italic> sp. nov., male, holotype. <bold>36</bold> phallic complex, right lateral view <bold>37</bold> apex of phallic complex, posterior view. Abbreviations: <abbrev xmlns:xlink="http://www.w3.org/1999/xlink" xlink:title="dorso-lateral lobe" id="ABBRID0ERXBG" xlink:type="simple">dll</abbrev>: dorso-lateral lobe of periandrium; <abbrev xmlns:xlink="http://www.w3.org/1999/xlink" xlink:title="Aedeagus" id="ABBRID0EVXBG" xlink:type="simple">Ade</abbrev>: Aedeagus; <abbrev xmlns:xlink="http://www.w3.org/1999/xlink" xlink:title="ventral lobe" id="ABBRID0EZXBG" xlink:type="simple">vl</abbrev>: ventral lobe of periandrium; <abbrev xmlns:xlink="http://www.w3.org/1999/xlink" xlink:title="Aedeagus processes" id="ABBRID0E4XBG" xlink:type="simple">Adep</abbrev>: Aedeagus processes. Scale bars: 0.2 mm.</p></caption><graphic xmlns:xlink="http://www.w3.org/1999/xlink" xlink:href="zookeys-997-069-g009.jpg" position="float" orientation="portrait" xlink:type="simple" id="oo_479433.jpg"><uri content-type="original_file" xlink:type="simple">https://binary.pensoft.net/fig/479433</uri></graphic></fig><fig id="F10" position="float" orientation="portrait"><object-id xmlns:xlink="http://www.w3.org/1999/xlink" content-type="doi" xlink:type="simple">10.3897/zookeys.997.52857.figures38-44</object-id><object-id xmlns:xlink="http://www.w3.org/1999/xlink" content-type="arpha" xlink:type="simple">E83EF9BC-54CE-578F-8BB2-E472001BFBC1</object-id><label>Figures 38–44.</label><caption><p><italic><tp:taxon-name><tp:taxon-name-part taxon-name-part-type="genus" reg="Pusulissus">Pusulissus</tp:taxon-name-part> <tp:taxon-name-part taxon-name-part-type="species" reg="coronomensis">coronomensis</tp:taxon-name-part></tp:taxon-name></italic> sp. nov., female, paratype. <bold>38</bold> anal tube, dorsal view <bold>39</bold> gonoplacs, ventral view <bold>40</bold> gonoplacs, lateral view <bold>41</bold> gonapophysis IX and gonospiculum bridge, dorsal view <bold>42</bold> gonapophysis IX and gonospiculum bridge, lateral view <bold>43</bold> sternite VII, ventral view <bold>44</bold> gonocoxa VIII and gonapophysis VIII, lateral view. Scale bars: 0.2 mm.</p></caption><graphic xmlns:xlink="http://www.w3.org/1999/xlink" xlink:href="zookeys-997-069-g010.jpg" position="float" orientation="portrait" xlink:type="simple" id="oo_479434.jpg"><uri content-type="original_file" xlink:type="simple">https://binary.pensoft.net/fig/479434</uri></graphic></fig></tp:treatment-sec><ref-list><ref id="B41"><mixed-citation xmlns:xlink="http://www.w3.org/1999/xlink" xlink:type="simple"><person-group><name name-style="western"><surname>Zhang</surname><given-names>ZG</given-names></name><name name-style="western"><surname>Chen</surname><given-names>XS</given-names></name></person-group> (<year>2009</year>) <article-title>Review of the oriental Issid genus <italic><tp:taxon-name><tp:taxon-name-part taxon-name-part-type="genus">Tetricodes</tp:taxon-name-part></tp:taxon-name></italic> Fennah (<tp:taxon-name><tp:taxon-name-part taxon-name-part-type="order">Hemiptera</tp:taxon-name-part></tp:taxon-name>: <tp:taxon-name><tp:taxon-name-part taxon-name-part-type="superfamily">Fulgoroidea</tp:taxon-name-part></tp:taxon-name>: <tp:taxon-name><tp:taxon-name-part taxon-name-part-type="family">Issidae</tp:taxon-name-part></tp:taxon-name>) with the description of one new species.</article-title><source>Zootaxa</source><volume>2094</volume>: <fpage>16</fpage>–<lpage>22</lpage>. <ext-link xlink:type="simple" ext-link-type="doi" xlink:href="10.11646/zootaxa.2094.1.2">https://doi.org/10.11646/zootaxa.2094.1.2</ext-link></mixed-citation></ref><ref id="B9"><mixed-citation xmlns:xlink="http://www.w3.org/1999/xlink" xlink:type="simple"><person-group><name name-style="western"><surname>Chen</surname><given-names>XS</given-names></name><name name-style="western"><surname>Zhang</surname><given-names>ZG</given-names></name><name name-style="western"><surname>Chang</surname><given-names>ZM</given-names></name></person-group> (<year>2014</year>) <source><tp:taxon-name><tp:taxon-name-part taxon-name-part-type="family">Issidae</tp:taxon-name-part></tp:taxon-name> and <tp:taxon-name><tp:taxon-name-part taxon-name-part-type="family">Caliscelidae</tp:taxon-name-part></tp:taxon-name> (<tp:taxon-name><tp:taxon-name-part taxon-name-part-type="order">Hemiptera</tp:taxon-name-part></tp:taxon-name>: <tp:taxon-name><tp:taxon-name-part taxon-name-part-type="superfamily">Fulgoroidea</tp:taxon-name-part></tp:taxon-name>) from China.</source><publisher-name>Guizhou Science and Technology Publishing House</publisher-name>, <publisher-loc>Guiyang</publisher-loc>, <size units="page">242 pp</size>.</mixed-citation></ref></ref-list></tp:taxon-treatment>
