# Supplementary material for: Parahiraciini (Hemiptera, Fulgoromorpha, Issidae): one new genus, two new species and three new subtribes
Source: Zookeys. 2020 Nov 25;997:69–94. doi: 10.3897/zookeys.997.52857 (PMC7710678; doi:10.3897/zookeys.997.52857)
Supplement: XML Treatment for Pusulissus phiaoacensis [file zookeys.997.52857-treatment2.xml]

<!DOCTYPE tp:taxon-treatment
  PUBLIC "-//TaxonX//DTD Taxonomic Treatment Publishing DTD v0 20100105//EN" "tax-treatment-NSO.dtd">
<tp:taxon-treatment xmlns:tp="http://www.plazi.org/taxpub"><tp:treatment-meta><kwd-group><label>Taxon classification</label><kwd><named-content xmlns:xlink="http://www.w3.org/1999/xlink" content-type="kingdom">Animalia</named-content></kwd><kwd><named-content xmlns:xlink="http://www.w3.org/1999/xlink" content-type="order">Hemiptera</named-content></kwd><kwd><named-content xmlns:xlink="http://www.w3.org/1999/xlink" content-type="family">Issidae</named-content></kwd></kwd-group><mixed-citation publication-type="journal"><person-group><name><surname>Bourgoin</surname><given-names>Thierry</given-names></name><name><surname>Wang</surname><given-names>Menglin</given-names></name></person-group><article-title><tp:taxon-name><tp:taxon-name-part taxon-name-part-type="tribe">Parahiraciini</tp:taxon-name-part></tp:taxon-name> (<tp:taxon-name><tp:taxon-name-part taxon-name-part-type="order">Hemiptera</tp:taxon-name-part></tp:taxon-name>, <tp:taxon-name><tp:taxon-name-part taxon-name-part-type="infraorder">Fulgoromorpha</tp:taxon-name-part></tp:taxon-name>, <tp:taxon-name><tp:taxon-name-part taxon-name-part-type="family">Issidae</tp:taxon-name-part></tp:taxon-name>): one new genus, two new species and three new subtribes</article-title><source>Zookeys</source><day>25</day><month>11</month><year>2020</year><volume>997</volume><fpage>69</fpage><lpage>94</lpage><pub-id pub-id-type="doi">10.3897/zookeys.997.52857</pub-id></mixed-citation></tp:treatment-meta><tp:nomenclature><tp:taxon-name><object-id xmlns:xlink="http://www.w3.org/1999/xlink" content-type="arpha" xlink:type="simple">20434C73-CB6B-5346-A9E6-B3A2CCC5E65F</object-id>
              <tp:taxon-name-part taxon-name-part-type="genus" reg="Pusulissus">Pusulissus</tp:taxon-name-part>
              <tp:taxon-name-part taxon-name-part-type="species" reg="phiaoacensis">phiaoacensis</tp:taxon-name-part>
              <object-id xmlns:xlink="http://www.w3.org/1999/xlink" content-type="zoobank" xlink:type="simple">http://zoobank.org/8C827F6F-344C-419A-A1B1-CCFA648CF74B</object-id>
            </tp:taxon-name><tp:taxon-status xmlns:xlink="http://www.w3.org/1999/xlink" xlink:type="simple">sp. nov.</tp:taxon-status><xref ref-type="fig" rid="F2">Figs 2–7</xref><xref ref-type="fig" rid="F3">, 8–12</xref><xref ref-type="fig" rid="F4">, 13–14</xref><xref ref-type="fig" rid="F5">, 15–20</xref><xref ref-type="fig" rid="F6">, 21–24</xref></tp:nomenclature><tp:treatment-sec sec-type="type material" id="SECID0EQ6AG"><title>Type materials.</title><p><bold><italic>Holotype</italic></bold>: ♂, VIetnam: Phia Oac, 12 vii 2019, 1050 m, (<named-content xmlns:xlink="http://www.w3.org/1999/xlink" content-type="dwc:verbatimCoordinates" xlink:type="simple"><named-content content-type="geo-json" specific-use="{&#34;type&#34;:&#34;Point&#34;,&#34;coordinates&#34;:[105.884637,22.433550]}" id="NCID0E56AG" xlink:type="simple">22°26'0.78"N, 105°53'4.692"E</named-content></named-content>), CAV [chasse à vue], rec. Th. Bourgoin, <abbrev xmlns:xlink="http://www.w3.org/1999/xlink" content-type="institution" xlink:title="Museum national d’Histoire naturelle" id="ABBRID0EDABG" xlink:type="simple">MNHN</abbrev>(EH) 24743. <bold><italic>Paratypes</italic></bold>: 1♀, same data as holotype, <abbrev xmlns:xlink="http://www.w3.org/1999/xlink" content-type="institution" xlink:title="Museum national d’Histoire naturelle" id="ABBRID0ELABG" xlink:type="simple">MNHN</abbrev>(EH) 24744 [sequenced specimen]; 1♀, same location and collection date as holotype, but rec. G. Kunz <abbrev xmlns:xlink="http://www.w3.org/1999/xlink" content-type="institution" xlink:title="Museum national d’Histoire naturelle" id="ABBRID0EQABG" xlink:type="simple">MNHN</abbrev>(EH) 24745.</p></tp:treatment-sec><tp:treatment-sec sec-type="description" id="SECID0EVABG"><title>Description.</title><p>Length: male (including forewings) (<italic>N</italic> = 1): 5.0 mm; female (including forewings) (<italic>N</italic> = 2): 5.1–5.3 mm.</p><p><bold><italic>Coloration</italic></bold>. For the dry specimens, general coloration tawny (Fig. <xref ref-type="fig" rid="F2">2</xref>). Vertex tawny, with two brown circular markings near base of disc (Fig. <xref ref-type="fig" rid="F2">4</xref>). Compound eyes black, supported by tawny callus (Figs <xref ref-type="fig" rid="F2">4</xref>, <xref ref-type="fig" rid="F2">5</xref>). Frons brown, dorsal part black (Fig. <xref ref-type="fig" rid="F2">5</xref>); dorsal and lateral margins carinated and brown, median carina brown (Fig. <xref ref-type="fig" rid="F2">5</xref>). Frons with two tawny round markings in middle area, dorsal and lateral areas distributed with around ten tawny tubercles on each side (Fig. <xref ref-type="fig" rid="F2">5</xref>). Antennae brown (Fig. <xref ref-type="fig" rid="F2">5</xref>). Postclypeus brown (Fig. <xref ref-type="fig" rid="F2">5</xref>). Genae tawny (Fig. <xref ref-type="fig" rid="F2">3</xref>). Pronotum tawny, median area with two small brownish impressions on disc (Fig. <xref ref-type="fig" rid="F2">4</xref>), paranotal lobes tawny (Fig. <xref ref-type="fig" rid="F2">5</xref>). Mesonotum tawny, with two brown longitudinal bands on disc (Fig. <xref ref-type="fig" rid="F2">4</xref>). Forewings tawny with veins tawny, basal part of costal area with some irregular black markings, area from basal 1/3 of costal margin extending to middle of forewing surface also with some irregular black markings, apical margin with black linear marking (Fig. <xref ref-type="fig" rid="F2">6</xref>); some specimens with these black markings almost invisible, but with one extremely large whitish round marking at basal 1/3 of forewing on each side (Fig. <xref ref-type="fig" rid="F2">2</xref>). Hindwings brown, veins clearer (Fig. <xref ref-type="fig" rid="F2">7</xref>). Legs tawny (Figs <xref ref-type="fig" rid="F2">3</xref>, <xref ref-type="fig" rid="F2">5</xref>). For alive and fresh specimens, vertex, pronotum, mesonotum and forewings interspersed with some reddish markings or coloration as mentioned above (Figs <xref ref-type="fig" rid="F6">21–23</xref>). Compound eyes yellow (Figs <xref ref-type="fig" rid="F6">21–23</xref>). Frons brown, dorsal part black, median carina brown, disc distributed with several yellow tubercles (Fig. <xref ref-type="fig" rid="F6">22</xref>). Legs brown (Figs <xref ref-type="fig" rid="F6">21–23</xref>).</p><p><bold><italic>Head and thorax</italic></bold>. Vertex 2.1 times wider than long in midline, anterior margin very slightly angularly convex (Fig. <xref ref-type="fig" rid="F2">4</xref>). Frons 1.3 times longer in midline than widest part, 1.3 times wider at widest part than dorsal margin (Fig. <xref ref-type="fig" rid="F2">5</xref>). Pronotum 1.4 times longer in midline than vertex in midline (Fig. <xref ref-type="fig" rid="F2">4</xref>). Mesonotum 2.3 times wider along anterior margin than long in midline (Fig. <xref ref-type="fig" rid="F2">4</xref>). Forewings 2.1 times longer at longest part than widest part (Fig. <xref ref-type="fig" rid="F2">6</xref>). Hindwing with apical margin of CuP-Pcu-A1 lobe sinuate (Fig. <xref ref-type="fig" rid="F2">7</xref>). Metatibiotarsal formula: 2–8/5/2.</p><p><bold><italic>Male genitalia</italic></bold>. Anal tube in lateral view with lateral lobes well visible (Fig. <xref ref-type="fig" rid="F3">8</xref>); in dorsal view mushroom shaped, widest at middle, as long in midline as widest part, apical margin angularly rounded, lateral margins strongly angularly rounded (Fig. <xref ref-type="fig" rid="F3">9</xref>); anal opening located near middle of anal tube (Fig. <xref ref-type="fig" rid="F3">9</xref>). Pygofer in lateral view 2.5 times higher than wide, dorsal margin obviously sloping to the posterior, dorso-lateral angle rounded, posterior margin strongly roundly convex (Fig. <xref ref-type="fig" rid="F3">8</xref>). Gonostylus in lateral view with dorsal margin slightly sinuate (Fig. <xref ref-type="fig" rid="F3">10</xref>). Capitulum of gonostylus derived from middle of gonostylus, broad, sharp triangular, directed to anterior; meniscate processes with one side not reaching to anterior margin of capitulum and another side beyond posterior margin of capitulum (Fig. <xref ref-type="fig" rid="F3">10</xref>). Periandrium in lateral view with dorso-lateral lobe rounded apically (Figs <xref ref-type="fig" rid="F3">11</xref>, <xref ref-type="fig" rid="F4">13</xref>). In posterior view, ventral lobe of periandrium with apical margin mostly straight but spinous protruded at middle (Fig. <xref ref-type="fig" rid="F4">14</xref>). Lateral processes of aedeagus long and slender, hooked, derived from the middle, directed anteriorly to basal 1/4, then curved upward, surpassing the dorsal margin of periandrium (Figs <xref ref-type="fig" rid="F3">11</xref>, <xref ref-type="fig" rid="F4">13</xref>); in ventral view this pair of processes curved outwards (Fig. <xref ref-type="fig" rid="F3">12</xref>).</p><p><bold><italic>Female genitalia</italic></bold>. Anal tube in dorsal view broadly ovate, 1.1 times longer in midline than widest part, widest at middle, apical margin nearly straight, lateral margins rounded, anal opening situated slightly below middle (Fig. <xref ref-type="fig" rid="F5">15</xref>). Anterior connective lamina of gonapophysis VIII with two obscure large teeth in the apex and four small keeled teeth in outer-lateral group (Fig. <xref ref-type="fig" rid="F5">20</xref>). Gonocoxa VIII subquadrangular (Fig. <xref ref-type="fig" rid="F5">20</xref>). Hind margin of sternite VII roundly concave, with the median part nearly straight (Fig. <xref ref-type="fig" rid="F5">19</xref>).</p></tp:treatment-sec><tp:treatment-sec sec-type="etymology" id="SECID0ELHBG"><title>Etymology.</title><p>The name refers to the locality where the new species was found.</p></tp:treatment-sec><tp:treatment-sec sec-type="habitat" id="SECID0EQHBG"><title>Habitat.</title><p>The species was swept from pteridophytes at the margin of the mountainous rainforest (around 1050 m altitude) beside a road (Fig. <xref ref-type="fig" rid="F6">24</xref>).</p></tp:treatment-sec><tp:treatment-sec sec-type="notes" id="SECID0E1HBG"><title>Note.</title><p>Genes sequences were registered in GenBank with the following accession numbers: <ext-link xmlns:xlink="http://www.w3.org/1999/xlink" ext-link-type="gen" xlink:href="MW201961" xlink:type="simple">MW201961</ext-link> (18S), <ext-link xmlns:xlink="http://www.w3.org/1999/xlink" ext-link-type="gen" xlink:href="MT774095" xlink:type="simple">MT774095</ext-link> (COXI), <ext-link xmlns:xlink="http://www.w3.org/1999/xlink" ext-link-type="gen" xlink:href="MT774092" xlink:type="simple">MT774092</ext-link> (Cytb). <italic><tp:taxon-name><tp:taxon-name-part taxon-name-part-type="genus" reg="Pusulissus">P.</tp:taxon-name-part> <tp:taxon-name-part taxon-name-part-type="species" reg="phiaoacensis">phiaoacensis</tp:taxon-name-part></tp:taxon-name></italic> differs from another unnamed <italic><tp:taxon-name><tp:taxon-name-part taxon-name-part-type="genus" reg="Pusulissus">Pusulissus</tp:taxon-name-part></tp:taxon-name></italic> species (referred here as <italic><tp:taxon-name><tp:taxon-name-part taxon-name-part-type="genus" reg="Pusulissus">Pusulissus</tp:taxon-name-part></tp:taxon-name></italic> sp.) (Fig. <xref ref-type="fig" rid="F12">46</xref>) by 25 bp in the length 681 bp of COXI. Both species are from Vietnam.</p></tp:treatment-sec><tp:treatment-sec><!--Section generated to contain objects referenced in tp:taxon-treatment.--><fig id="F2" position="float" orientation="portrait"><object-id xmlns:xlink="http://www.w3.org/1999/xlink" content-type="doi" xlink:type="simple">10.3897/zookeys.997.52857.figures2-7</object-id><object-id xmlns:xlink="http://www.w3.org/1999/xlink" content-type="arpha" xlink:type="simple">48DDD5EE-ED0E-542A-9DF4-4088B8C83A30</object-id><label>Figures 2–7.</label><caption><p><italic><tp:taxon-name><tp:taxon-name-part taxon-name-part-type="genus" reg="Pusulissus">Pusulissus</tp:taxon-name-part> <tp:taxon-name-part taxon-name-part-type="species" reg="phiaoacensis">phiaoacensis</tp:taxon-name-part></tp:taxon-name></italic> sp. nov. <bold>2</bold> adult (holotype), dorsal view <bold>3</bold> adult (holotype), lateral view <bold>4</bold> head and thorax (holotype), dorsal view <bold>5</bold> adult (holotype), frontal view <bold>6</bold> forewing (paratype) <bold>7</bold> hindwing (paratype). Scale bars: 1 mm.</p></caption><graphic xmlns:xlink="http://www.w3.org/1999/xlink" xlink:href="zookeys-997-069-g002.jpg" position="float" orientation="portrait" xlink:type="simple" id="oo_479426.jpg"><uri content-type="original_file" xlink:type="simple">https://binary.pensoft.net/fig/479426</uri></graphic></fig><fig id="F3" position="float" orientation="portrait"><object-id xmlns:xlink="http://www.w3.org/1999/xlink" content-type="doi" xlink:type="simple">10.3897/zookeys.997.52857.figures8-12</object-id><object-id xmlns:xlink="http://www.w3.org/1999/xlink" content-type="arpha" xlink:type="simple">CE9EF77A-777A-5D36-959A-331A1ABFD2C8</object-id><label>Figures 8–12.</label><caption><p><italic><tp:taxon-name><tp:taxon-name-part taxon-name-part-type="genus" reg="Pusulissus">Pusulissus</tp:taxon-name-part> <tp:taxon-name-part taxon-name-part-type="species" reg="phiaoacensis">phiaoacensis</tp:taxon-name-part></tp:taxon-name></italic> sp. nov., male, holotype. <bold>8</bold> genitalia, lateral view <bold>9</bold> anal tube, dorsal view <bold>10</bold> gonostylus, lateral view <bold>11</bold> phallic complex, right lateral view <bold>12</bold> phallic complex, ventral view. Scale bars: 0.2 mm.</p></caption><graphic xmlns:xlink="http://www.w3.org/1999/xlink" xlink:href="zookeys-997-069-g003.jpg" position="float" orientation="portrait" xlink:type="simple" id="oo_479427.jpg"><uri content-type="original_file" xlink:type="simple">https://binary.pensoft.net/fig/479427</uri></graphic></fig><fig id="F4" position="float" orientation="portrait"><object-id xmlns:xlink="http://www.w3.org/1999/xlink" content-type="doi" xlink:type="simple">10.3897/zookeys.997.52857.figures13-14</object-id><object-id xmlns:xlink="http://www.w3.org/1999/xlink" content-type="arpha" xlink:type="simple">89CB576B-74AC-590A-81F5-854B0C2A7E85</object-id><label>Figures 13–14.</label><caption><p><italic><tp:taxon-name><tp:taxon-name-part taxon-name-part-type="genus" reg="Pusulissus">Pusulissus</tp:taxon-name-part> <tp:taxon-name-part taxon-name-part-type="species" reg="phiaoacensis">phiaoacensis</tp:taxon-name-part></tp:taxon-name></italic> sp. nov., male, holotype. <bold>13</bold> phallic complex, right lateral view <bold>14</bold> apex of phallic complex, posterior view. Abbreviations: <abbrev xmlns:xlink="http://www.w3.org/1999/xlink" xlink:title="dorso-lateral lobe" id="ABBRID0E6XAG" xlink:type="simple">dll</abbrev>: dorso-lateral lobe of periandrium; <abbrev xmlns:xlink="http://www.w3.org/1999/xlink" xlink:title="Aedeagus" id="ABBRID0EDYAG" xlink:type="simple">Ade</abbrev>: Aedeagus; <abbrev xmlns:xlink="http://www.w3.org/1999/xlink" xlink:title="ventral lobe" id="ABBRID0EHYAG" xlink:type="simple">vl</abbrev>: ventral lobe of periandrium; <abbrev xmlns:xlink="http://www.w3.org/1999/xlink" xlink:title="Aedeagus processes" id="ABBRID0ELYAG" xlink:type="simple">Adep</abbrev>: Aedeagus processes. Scale bars: 0.2 mm.</p></caption><graphic xmlns:xlink="http://www.w3.org/1999/xlink" xlink:href="zookeys-997-069-g004.jpg" position="float" orientation="portrait" xlink:type="simple" id="oo_479428.jpg"><uri content-type="original_file" xlink:type="simple">https://binary.pensoft.net/fig/479428</uri></graphic></fig><fig id="F5" position="float" orientation="portrait"><object-id xmlns:xlink="http://www.w3.org/1999/xlink" content-type="doi" xlink:type="simple">10.3897/zookeys.997.52857.figures15-20</object-id><object-id xmlns:xlink="http://www.w3.org/1999/xlink" content-type="arpha" xlink:type="simple">1AFA9A61-1F35-5C2D-9B76-DB829AEB8633</object-id><label>Figures 15–20.</label><caption><p><italic><tp:taxon-name><tp:taxon-name-part taxon-name-part-type="genus" reg="Pusulissus">Pusulissus</tp:taxon-name-part> <tp:taxon-name-part taxon-name-part-type="species" reg="phiaoacensis">phiaoacensis</tp:taxon-name-part></tp:taxon-name></italic> sp. nov., female, paratype. <bold>15</bold> anal tube, dorsal view <bold>16</bold> gonoplac, lateral view <bold>17</bold> gonapophysis IX and gonospiculum bridge, dorsal view <bold>18</bold> gonapophysis IX and gonospiculum bridge, lateral view <bold>19</bold> sternite VII, ventral view <bold>20</bold> gonocoxa VIII and gonapophysis VIII, lateral view. Scale bars: 0.2 mm.</p></caption><graphic xmlns:xlink="http://www.w3.org/1999/xlink" xlink:href="zookeys-997-069-g005.jpg" position="float" orientation="portrait" xlink:type="simple" id="oo_479429.jpg"><uri content-type="original_file" xlink:type="simple">https://binary.pensoft.net/fig/479429</uri></graphic></fig><fig id="F6" position="float" orientation="portrait"><object-id xmlns:xlink="http://www.w3.org/1999/xlink" content-type="doi" xlink:type="simple">10.3897/zookeys.997.52857.figures21-24</object-id><object-id xmlns:xlink="http://www.w3.org/1999/xlink" content-type="arpha" xlink:type="simple">138D21F6-322F-5975-9161-CF770B185395</object-id><label>Figures 21–24.</label><caption><p>Habitus and habitat of <italic><tp:taxon-name><tp:taxon-name-part taxon-name-part-type="genus" reg="Pusulissus">Pusulissus</tp:taxon-name-part> <tp:taxon-name-part taxon-name-part-type="species" reg="phiaoacensis">phiaoacensis</tp:taxon-name-part></tp:taxon-name></italic> sp. nov. <bold>21–23</bold> habitus in nature (Photo G. Kunz) <bold>24</bold> habitat (Photo T. Bourgoin).</p></caption><graphic xmlns:xlink="http://www.w3.org/1999/xlink" xlink:href="zookeys-997-069-g006.jpg" position="float" orientation="portrait" xlink:type="simple" id="oo_479430.jpg"><uri content-type="original_file" xlink:type="simple">https://binary.pensoft.net/fig/479430</uri></graphic></fig><fig id="F12" position="float" orientation="portrait"><object-id xmlns:xlink="http://www.w3.org/1999/xlink" content-type="doi" xlink:type="simple">10.3897/zookeys.997.52857.figure46</object-id><object-id xmlns:xlink="http://www.w3.org/1999/xlink" content-type="arpha" xlink:type="simple">9693DC64-7111-5DD2-A4A9-74FDDC9C900C</object-id><label>Figure 46.</label><caption><p>Bayesian 50% consensus tree of <tp:taxon-name><tp:taxon-name-part taxon-name-part-type="tribe">Parahiraciini</tp:taxon-name-part></tp:taxon-name> species based on combined sequences (18S, 28S, COXI, Cytb) with 2 species of <tp:taxon-name><tp:taxon-name-part taxon-name-part-type="tribe">Sarimini</tp:taxon-name-part></tp:taxon-name> and 2 species of <tp:taxon-name><tp:taxon-name-part taxon-name-part-type="tribe">Hemisphaeriini</tp:taxon-name-part></tp:taxon-name> as outgroup. At each node, values denote posterior probability support.</p></caption><graphic xmlns:xlink="http://www.w3.org/1999/xlink" xlink:href="zookeys-997-069-g012.jpg" position="float" orientation="portrait" xlink:type="simple" id="oo_479436.jpg"><uri content-type="original_file" xlink:type="simple">https://binary.pensoft.net/fig/479436</uri></graphic></fig></tp:treatment-sec></tp:taxon-treatment>
