# Supplementary material for: Parahiraciini (Hemiptera, Fulgoromorpha, Issidae): one new genus, two new species and three new subtribes
Source: Zookeys. 2020 Nov 25;997:69–94. doi: 10.3897/zookeys.997.52857 (PMC7710678; doi:10.3897/zookeys.997.52857)
Supplement: XML Treatment for Pusulissus coronomensis [file zookeys.997.52857-treatment3.xml]

<!DOCTYPE tp:taxon-treatment
  PUBLIC "-//TaxonX//DTD Taxonomic Treatment Publishing DTD v0 20100105//EN" "tax-treatment-NSO.dtd">
<tp:taxon-treatment xmlns:tp="http://www.plazi.org/taxpub"><tp:treatment-meta><kwd-group><label>Taxon classification</label><kwd><named-content xmlns:xlink="http://www.w3.org/1999/xlink" content-type="kingdom">Animalia</named-content></kwd><kwd><named-content xmlns:xlink="http://www.w3.org/1999/xlink" content-type="order">Hemiptera</named-content></kwd><kwd><named-content xmlns:xlink="http://www.w3.org/1999/xlink" content-type="family">Issidae</named-content></kwd></kwd-group><mixed-citation publication-type="journal"><person-group><name><surname>Bourgoin</surname><given-names>Thierry</given-names></name><name><surname>Wang</surname><given-names>Menglin</given-names></name></person-group><article-title><tp:taxon-name><tp:taxon-name-part taxon-name-part-type="tribe">Parahiraciini</tp:taxon-name-part></tp:taxon-name> (<tp:taxon-name><tp:taxon-name-part taxon-name-part-type="order">Hemiptera</tp:taxon-name-part></tp:taxon-name>, <tp:taxon-name><tp:taxon-name-part taxon-name-part-type="infraorder">Fulgoromorpha</tp:taxon-name-part></tp:taxon-name>, <tp:taxon-name><tp:taxon-name-part taxon-name-part-type="family">Issidae</tp:taxon-name-part></tp:taxon-name>): one new genus, two new species and three new subtribes</article-title><source>Zookeys</source><day>25</day><month>11</month><year>2020</year><volume>997</volume><fpage>69</fpage><lpage>94</lpage><pub-id pub-id-type="doi">10.3897/zookeys.997.52857</pub-id></mixed-citation></tp:treatment-meta><tp:nomenclature><tp:taxon-name><object-id xmlns:xlink="http://www.w3.org/1999/xlink" content-type="arpha" xlink:type="simple">34D67C1B-ACCA-51C7-B40A-C80738F83558</object-id>
              <tp:taxon-name-part taxon-name-part-type="genus" reg="Pusulissus">Pusulissus</tp:taxon-name-part>
              <tp:taxon-name-part taxon-name-part-type="species" reg="coronomensis">coronomensis</tp:taxon-name-part>
              <object-id xmlns:xlink="http://www.w3.org/1999/xlink" content-type="zoobank" xlink:type="simple">http://zoobank.org/7537121D-C88F-44EC-8E7E-47696162D02A</object-id>
            </tp:taxon-name><tp:taxon-status xmlns:xlink="http://www.w3.org/1999/xlink" xlink:type="simple">sp. nov.</tp:taxon-status><xref ref-type="fig" rid="F7">Figs 25–30</xref><xref ref-type="fig" rid="F8">, 31–35</xref><xref ref-type="fig" rid="F9">, 36–37</xref><xref ref-type="fig" rid="F10">, 38–44</xref></tp:nomenclature><tp:treatment-sec sec-type="type material" id="SECID0EELBG"><title>Type materials.</title><p><bold><italic>Holotype</italic></bold>: ♂, China: Guangxi Province, Hezhou, Qichong natural reserve, <named-content xmlns:xlink="http://www.w3.org/1999/xlink" content-type="dwc:verbatimCoordinates" xlink:type="simple"><named-content content-type="geo-json" specific-use="{&#34;type&#34;:&#34;Point&#34;,&#34;coordinates&#34;:[110.809444,24.218333]}" id="NCID0ESLBG" xlink:type="simple">24°13'6"N, 110°48'34"E</named-content></named-content>, 180 m, 7 viii 2018, coll. Feilong Yang &amp; Kun Zhao (<abbrev xmlns:xlink="http://www.w3.org/1999/xlink" content-type="institution" xlink:title="China West Normal University" id="ABBRID0EXLBG" xlink:type="simple">CWNU</abbrev>) [sequenced specimen]. <bold><italic>Paratypes</italic></bold>: 1♂, 1♀, same data as holotype (<abbrev xmlns:xlink="http://www.w3.org/1999/xlink" content-type="institution" xlink:title="China West Normal University" id="ABBRID0E6LBG" xlink:type="simple">CWNU</abbrev>).</p></tp:treatment-sec><tp:treatment-sec sec-type="Differential diagnosis" id="SECID0EEMBG"><title>Differential diagnosis.</title><p>This new species is very similar to <italic><tp:taxon-name><tp:taxon-name-part taxon-name-part-type="genus" reg="Pusulissus">P.</tp:taxon-name-part> <tp:taxon-name-part taxon-name-part-type="species" reg="phiaoacensis">phiaoacensis</tp:taxon-name-part></tp:taxon-name></italic> from Vietnam, but differs as follows: 1) Apical margin of the Pcu-A1 lobe on hindwing round (Fig. <xref ref-type="fig" rid="F7">30</xref>), while in <italic><tp:taxon-name><tp:taxon-name-part taxon-name-part-type="genus" reg="Pusulissus">P.</tp:taxon-name-part> <tp:taxon-name-part taxon-name-part-type="species" reg="phiaoacensis">phiaoacensis</tp:taxon-name-part></tp:taxon-name></italic> it is sinuate (Fig. <xref ref-type="fig" rid="F2">7</xref>); 2) Pair of lateral processes on aedeagus shorter, reaching to the ventral margin of periandrium (Fig. <xref ref-type="fig" rid="F8">34</xref>), while in <italic><tp:taxon-name><tp:taxon-name-part taxon-name-part-type="genus" reg="Pusulissus">P.</tp:taxon-name-part> <tp:taxon-name-part taxon-name-part-type="species" reg="phiaoacensis">phiaoacensis</tp:taxon-name-part></tp:taxon-name></italic> they surpass the dorsal margin of periandrium (Fig. <xref ref-type="fig" rid="F3">11</xref>); 3) Dorsal margin of female anal tube concave at middle (Fig. <xref ref-type="fig" rid="F10">38</xref>), while in <italic><tp:taxon-name><tp:taxon-name-part taxon-name-part-type="genus" reg="Pusulissus">P.</tp:taxon-name-part> <tp:taxon-name-part taxon-name-part-type="species" reg="phiaoacensis">phiaoacensis</tp:taxon-name-part></tp:taxon-name></italic> it is nearly straight (Fig. <xref ref-type="fig" rid="F5">15</xref>).</p></tp:treatment-sec><tp:treatment-sec sec-type="description" id="SECID0EOOBG"><title>Description.</title><p>Length: male (including forewings) (<italic>N</italic> = 2): 5.1–5.3 mm; female (including forewings) (<italic>N</italic> = 1): 5.3 mm.</p><p><bold><italic>Coloration</italic></bold>. General appearance brown (Figs <xref ref-type="fig" rid="F7">25</xref>, <xref ref-type="fig" rid="F7">26</xref>). Vertex tawny, with two brown circular markings near the base, midline brown, margins black (Fig. <xref ref-type="fig" rid="F7">27</xref>). Compound eyes brownish dark, supported by tawny callus (Fig. <xref ref-type="fig" rid="F7">27</xref>). Frons brown, dorsal part black (Fig. <xref ref-type="fig" rid="F7">28</xref>); dorsal and lateral margins carinated by black, median carina brown (Fig. <xref ref-type="fig" rid="F7">28</xref>). Frons with two yellowish round markings in middle area, apical and lateral areas distributed with around twelve yellowish tubercles on each side, basal part yellow (Fig. <xref ref-type="fig" rid="F7">28</xref>). Antennae brown (Fig. <xref ref-type="fig" rid="F7">28</xref>). Postclypeus brown mixed with some tawny (Fig. <xref ref-type="fig" rid="F7">28</xref>). Genae tawny (Fig. <xref ref-type="fig" rid="F7">26</xref>). Pronotum tawny, median area with two brownish small impressions (Fig. <xref ref-type="fig" rid="F7">27</xref>), paranotal lobes brown mix with some yellow (Fig. <xref ref-type="fig" rid="F7">28</xref>). Mesonotum tawny (Fig. <xref ref-type="fig" rid="F7">27</xref>). Forewings tawny with veins tawny, the basal part of costal area with some irregular black markings, the middle area from basal third of costal margin extending to the middle of forewing surface also have some irregular black markings, the apical margin with a black linear marking (Fig. <xref ref-type="fig" rid="F7">29</xref>); some specimens with the black markings on forewing almost invisible, but with an obscure large paler round marking at basal third on each side of forewing (Fig. <xref ref-type="fig" rid="F7">25</xref>). Hindwings brown (Fig. <xref ref-type="fig" rid="F7">30</xref>). Legs tawny (Fig. <xref ref-type="fig" rid="F7">26</xref>).</p><fig id="F7" position="float" orientation="portrait"><object-id xmlns:xlink="http://www.w3.org/1999/xlink" content-type="doi" xlink:type="simple">10.3897/zookeys.997.52857.figures25-30</object-id><object-id xmlns:xlink="http://www.w3.org/1999/xlink" content-type="arpha" xlink:type="simple">B57FDF4B-02BF-58D6-AE5A-FF3BAE0DEB72</object-id><label>Figures 25–30.</label><caption><p><italic><tp:taxon-name><tp:taxon-name-part taxon-name-part-type="genus" reg="Pusulissus">Pusulissus</tp:taxon-name-part> <tp:taxon-name-part taxon-name-part-type="species" reg="coronomensis">coronomensis</tp:taxon-name-part></tp:taxon-name></italic> sp. nov. <bold>25</bold> adult (holotype), dorsal view <bold>26</bold> adult (holotype), lateral view <bold>27</bold> head and thorax (holotype), dorsal view <bold>28</bold> adult (holotype), frontal view <bold>29</bold> forewing (paratype) <bold>30</bold> hindwing (paratype). Scale bars: 1 mm.</p></caption><graphic xmlns:xlink="http://www.w3.org/1999/xlink" xlink:href="zookeys-997-069-g007.jpg" position="float" orientation="portrait" xlink:type="simple" id="oo_479431.jpg"><uri content-type="original_file" xlink:type="simple">https://binary.pensoft.net/fig/479431</uri></graphic></fig><p><bold><italic>Head and thorax</italic>.</bold> Vertex 2.3 times wider than long in midline, anterior margin straight, posterior margin angularly concave at middle, but the level shallower than the new species described above (Fig. <xref ref-type="fig" rid="F7">27</xref>). Frons 1.2 times longer in midline than the widest part, 1.2 times wider at widest part than dorsal margin (Fig. <xref ref-type="fig" rid="F7">28</xref>). Pronotum 1.1 times longer in midline than vertex in midline, lateral margins straight and oblique (Fig. <xref ref-type="fig" rid="F7">27</xref>). Mesonotum 2.2 times wider along anterior margin than long in midline (Fig. <xref ref-type="fig" rid="F7">27</xref>). Forewings twice longer at longest part than widest part (Fig. <xref ref-type="fig" rid="F7">29</xref>). Hindwing with apical margin of CuP-Pcu-A1 lobe rounded (Fig. <xref ref-type="fig" rid="F7">30</xref>). Metatibiotarsal formula: 2-(7–8)/(6–8)/2.</p><p><bold><italic>Male genitalia</italic>.</bold> Anal tube in dorsal view mushroom shaped, widest beyond middle, as long in midline as widest part, apical margin rounded (Fig. <xref ref-type="fig" rid="F8">32</xref>), lateral margins roundly convex in dorsal view (Fig. <xref ref-type="fig" rid="F8">32</xref>) and visible in lateral view (Fig. <xref ref-type="fig" rid="F8">31</xref>); anal opening located near the middle of anal tube (Fig. <xref ref-type="fig" rid="F8">32</xref>). Pygofer in lateral view subrectangular, dorsal margin slightly sloping to the posterior, dorso-lateral angle rounded, posterior margin almost parallel with the anterior margin (Fig. <xref ref-type="fig" rid="F8">31</xref>). Gonostylus in lateral view with dorsal margin elevated at the basal third (Fig. <xref ref-type="fig" rid="F8">33</xref>). Capitulum of gonostylus derived after the middle of gonostylus, broad, sharp triangular, directed to anterior; the meniscate processes with one side beyond the base of anterior margin of capitulum and another side beyond the posterior margin of capitulum (Fig. <xref ref-type="fig" rid="F8">33</xref>). In lateral view, periandrium dorso-lateral lobe and ventral lobe rounded apically (Figs <xref ref-type="fig" rid="F8">34</xref>, <xref ref-type="fig" rid="F9">36</xref>). In posterior view, ventral lobe of periandrium spinous protruded at middle in apical margin (Fig. <xref ref-type="fig" rid="F9">37</xref>). The lateral processes of aedeagus relatively short, hook-shaped, derived from the middle, directed anteriorly to basal fourth, reaching the ventral margin of periandrium (Figs <xref ref-type="fig" rid="F8">34</xref>, <xref ref-type="fig" rid="F9">36</xref>); in ventral view this pair of processes directed downwards (Fig. <xref ref-type="fig" rid="F8">35</xref>).</p><fig id="F8" position="float" orientation="portrait"><object-id xmlns:xlink="http://www.w3.org/1999/xlink" content-type="doi" xlink:type="simple">10.3897/zookeys.997.52857.figures31-35</object-id><object-id xmlns:xlink="http://www.w3.org/1999/xlink" content-type="arpha" xlink:type="simple">FD9BA618-1A54-5ECF-A852-C6A839194482</object-id><label>Figures 31–35.</label><caption><p><italic><tp:taxon-name><tp:taxon-name-part taxon-name-part-type="genus" reg="Pusulissus">Pusulissus</tp:taxon-name-part> <tp:taxon-name-part taxon-name-part-type="species" reg="coronomensis">coronomensis</tp:taxon-name-part></tp:taxon-name></italic> sp. nov., male, holotype. <bold>31</bold> genitalia, lateral view <bold>32</bold> anal tube, dorsal view <bold>33</bold> gonostylus, lateral view <bold>34</bold> phallic complex, right lateral view <bold>35</bold> phallic complex, ventral view. Scale bars: 0.2 mm.</p></caption><graphic xmlns:xlink="http://www.w3.org/1999/xlink" xlink:href="zookeys-997-069-g008.jpg" position="float" orientation="portrait" xlink:type="simple" id="oo_479432.jpg"><uri content-type="original_file" xlink:type="simple">https://binary.pensoft.net/fig/479432</uri></graphic></fig><p><bold><italic>Female genitalia</italic>.</bold> Anal tube in dorsal view ovate, 1.1 times longer in midline than widest part, widest before mid length, apical margin slightly concave at middle, lateral margins rounded, anal opening situated slightly below middle (Fig. <xref ref-type="fig" rid="F10">38</xref>). Anterior connective lamina of gonapophysis VIII with two obscure large teeth in the apex but the keeled teeth in outer-lateral margin invisible (Fig. <xref ref-type="fig" rid="F10">44</xref>). Gonocoxa VIII long, quadrangular (Fig. <xref ref-type="fig" rid="F10">44</xref>). Hind margin of sternite VII roundly concave, the median part with a small convex protuberance (Fig. <xref ref-type="fig" rid="F10">43</xref>).</p><fig id="F9" position="float" orientation="portrait"><object-id xmlns:xlink="http://www.w3.org/1999/xlink" content-type="doi" xlink:type="simple">10.3897/zookeys.997.52857.figures36-37</object-id><object-id xmlns:xlink="http://www.w3.org/1999/xlink" content-type="arpha" xlink:type="simple">1C8F0068-116B-5C57-B23C-9E60E18BAF33</object-id><label>Figures 36–37.</label><caption><p><italic><tp:taxon-name><tp:taxon-name-part taxon-name-part-type="genus" reg="Pusulissus">Pusulissus</tp:taxon-name-part> <tp:taxon-name-part taxon-name-part-type="species" reg="coronomensis">coronomensis</tp:taxon-name-part></tp:taxon-name></italic> sp. nov., male, holotype. <bold>36</bold> phallic complex, right lateral view <bold>37</bold> apex of phallic complex, posterior view. Abbreviations: <abbrev xmlns:xlink="http://www.w3.org/1999/xlink" xlink:title="dorso-lateral lobe" id="ABBRID0ERXBG" xlink:type="simple">dll</abbrev>: dorso-lateral lobe of periandrium; <abbrev xmlns:xlink="http://www.w3.org/1999/xlink" xlink:title="Aedeagus" id="ABBRID0EVXBG" xlink:type="simple">Ade</abbrev>: Aedeagus; <abbrev xmlns:xlink="http://www.w3.org/1999/xlink" xlink:title="ventral lobe" id="ABBRID0EZXBG" xlink:type="simple">vl</abbrev>: ventral lobe of periandrium; <abbrev xmlns:xlink="http://www.w3.org/1999/xlink" xlink:title="Aedeagus processes" id="ABBRID0E4XBG" xlink:type="simple">Adep</abbrev>: Aedeagus processes. Scale bars: 0.2 mm.</p></caption><graphic xmlns:xlink="http://www.w3.org/1999/xlink" xlink:href="zookeys-997-069-g009.jpg" position="float" orientation="portrait" xlink:type="simple" id="oo_479433.jpg"><uri content-type="original_file" xlink:type="simple">https://binary.pensoft.net/fig/479433</uri></graphic></fig></tp:treatment-sec><tp:treatment-sec sec-type="etymology" id="SECID0EGYBG"><title>Etymology.</title><p>Arbitrary euphonic name referring to the crown (latin ‘corona’) of yellow pustules on the frons.</p><fig id="F10" position="float" orientation="portrait"><object-id xmlns:xlink="http://www.w3.org/1999/xlink" content-type="doi" xlink:type="simple">10.3897/zookeys.997.52857.figures38-44</object-id><object-id xmlns:xlink="http://www.w3.org/1999/xlink" content-type="arpha" xlink:type="simple">E83EF9BC-54CE-578F-8BB2-E472001BFBC1</object-id><label>Figures 38–44.</label><caption><p><italic><tp:taxon-name><tp:taxon-name-part taxon-name-part-type="genus" reg="Pusulissus">Pusulissus</tp:taxon-name-part> <tp:taxon-name-part taxon-name-part-type="species" reg="coronomensis">coronomensis</tp:taxon-name-part></tp:taxon-name></italic> sp. nov., female, paratype. <bold>38</bold> anal tube, dorsal view <bold>39</bold> gonoplacs, ventral view <bold>40</bold> gonoplacs, lateral view <bold>41</bold> gonapophysis IX and gonospiculum bridge, dorsal view <bold>42</bold> gonapophysis IX and gonospiculum bridge, lateral view <bold>43</bold> sternite VII, ventral view <bold>44</bold> gonocoxa VIII and gonapophysis VIII, lateral view. Scale bars: 0.2 mm.</p></caption><graphic xmlns:xlink="http://www.w3.org/1999/xlink" xlink:href="zookeys-997-069-g010.jpg" position="float" orientation="portrait" xlink:type="simple" id="oo_479434.jpg"><uri content-type="original_file" xlink:type="simple">https://binary.pensoft.net/fig/479434</uri></graphic></fig></tp:treatment-sec><tp:treatment-sec sec-type="notes" id="SECID0ERZBG"><title>Note.</title><p>Genes sequences were registered in GenBank with the following accession numbers: <ext-link xmlns:xlink="http://www.w3.org/1999/xlink" ext-link-type="gen" xlink:href="MT772139" xlink:type="simple">MT772139</ext-link> (whole 18S), <ext-link xmlns:xlink="http://www.w3.org/1999/xlink" ext-link-type="gen" xlink:href="MT772137" xlink:type="simple">MT772137</ext-link> (28S D3–D5), <ext-link xmlns:xlink="http://www.w3.org/1999/xlink" ext-link-type="gen" xlink:href="MT772136" xlink:type="simple">MT772136</ext-link> (28S D6–D7), <ext-link xmlns:xlink="http://www.w3.org/1999/xlink" ext-link-type="gen" xlink:href="MT774094" xlink:type="simple">MT774094</ext-link> (COXI) and <ext-link xmlns:xlink="http://www.w3.org/1999/xlink" ext-link-type="gen" xlink:href="MT774093" xlink:type="simple">MT774093</ext-link> (Cytb). For COXI of 681 bp length, this species differs by 57 bp with <italic><tp:taxon-name><tp:taxon-name-part taxon-name-part-type="genus" reg="Pusulissus">P.</tp:taxon-name-part> <tp:taxon-name-part taxon-name-part-type="species" reg="phiaoacensis">phiaoacensis</tp:taxon-name-part></tp:taxon-name></italic> and by 50 bp with <italic><tp:taxon-name><tp:taxon-name-part taxon-name-part-type="genus" reg="Pusulissus">Pusulissus</tp:taxon-name-part></tp:taxon-name></italic> sp. (Fig. <xref ref-type="fig" rid="F12">46</xref>).</p></tp:treatment-sec><tp:treatment-sec><!--Section generated to contain objects referenced in tp:taxon-treatment.--><fig id="F2" position="float" orientation="portrait"><object-id xmlns:xlink="http://www.w3.org/1999/xlink" content-type="doi" xlink:type="simple">10.3897/zookeys.997.52857.figures2-7</object-id><object-id xmlns:xlink="http://www.w3.org/1999/xlink" content-type="arpha" xlink:type="simple">48DDD5EE-ED0E-542A-9DF4-4088B8C83A30</object-id><label>Figures 2–7.</label><caption><p><italic><tp:taxon-name><tp:taxon-name-part taxon-name-part-type="genus" reg="Pusulissus">Pusulissus</tp:taxon-name-part> <tp:taxon-name-part taxon-name-part-type="species" reg="phiaoacensis">phiaoacensis</tp:taxon-name-part></tp:taxon-name></italic> sp. nov. <bold>2</bold> adult (holotype), dorsal view <bold>3</bold> adult (holotype), lateral view <bold>4</bold> head and thorax (holotype), dorsal view <bold>5</bold> adult (holotype), frontal view <bold>6</bold> forewing (paratype) <bold>7</bold> hindwing (paratype). Scale bars: 1 mm.</p></caption><graphic xmlns:xlink="http://www.w3.org/1999/xlink" xlink:href="zookeys-997-069-g002.jpg" position="float" orientation="portrait" xlink:type="simple" id="oo_479426.jpg"><uri content-type="original_file" xlink:type="simple">https://binary.pensoft.net/fig/479426</uri></graphic></fig><fig id="F3" position="float" orientation="portrait"><object-id xmlns:xlink="http://www.w3.org/1999/xlink" content-type="doi" xlink:type="simple">10.3897/zookeys.997.52857.figures8-12</object-id><object-id xmlns:xlink="http://www.w3.org/1999/xlink" content-type="arpha" xlink:type="simple">CE9EF77A-777A-5D36-959A-331A1ABFD2C8</object-id><label>Figures 8–12.</label><caption><p><italic><tp:taxon-name><tp:taxon-name-part taxon-name-part-type="genus" reg="Pusulissus">Pusulissus</tp:taxon-name-part> <tp:taxon-name-part taxon-name-part-type="species" reg="phiaoacensis">phiaoacensis</tp:taxon-name-part></tp:taxon-name></italic> sp. nov., male, holotype. <bold>8</bold> genitalia, lateral view <bold>9</bold> anal tube, dorsal view <bold>10</bold> gonostylus, lateral view <bold>11</bold> phallic complex, right lateral view <bold>12</bold> phallic complex, ventral view. Scale bars: 0.2 mm.</p></caption><graphic xmlns:xlink="http://www.w3.org/1999/xlink" xlink:href="zookeys-997-069-g003.jpg" position="float" orientation="portrait" xlink:type="simple" id="oo_479427.jpg"><uri content-type="original_file" xlink:type="simple">https://binary.pensoft.net/fig/479427</uri></graphic></fig><fig id="F5" position="float" orientation="portrait"><object-id xmlns:xlink="http://www.w3.org/1999/xlink" content-type="doi" xlink:type="simple">10.3897/zookeys.997.52857.figures15-20</object-id><object-id xmlns:xlink="http://www.w3.org/1999/xlink" content-type="arpha" xlink:type="simple">1AFA9A61-1F35-5C2D-9B76-DB829AEB8633</object-id><label>Figures 15–20.</label><caption><p><italic><tp:taxon-name><tp:taxon-name-part taxon-name-part-type="genus" reg="Pusulissus">Pusulissus</tp:taxon-name-part> <tp:taxon-name-part taxon-name-part-type="species" reg="phiaoacensis">phiaoacensis</tp:taxon-name-part></tp:taxon-name></italic> sp. nov., female, paratype. <bold>15</bold> anal tube, dorsal view <bold>16</bold> gonoplac, lateral view <bold>17</bold> gonapophysis IX and gonospiculum bridge, dorsal view <bold>18</bold> gonapophysis IX and gonospiculum bridge, lateral view <bold>19</bold> sternite VII, ventral view <bold>20</bold> gonocoxa VIII and gonapophysis VIII, lateral view. Scale bars: 0.2 mm.</p></caption><graphic xmlns:xlink="http://www.w3.org/1999/xlink" xlink:href="zookeys-997-069-g005.jpg" position="float" orientation="portrait" xlink:type="simple" id="oo_479429.jpg"><uri content-type="original_file" xlink:type="simple">https://binary.pensoft.net/fig/479429</uri></graphic></fig><fig id="F12" position="float" orientation="portrait"><object-id xmlns:xlink="http://www.w3.org/1999/xlink" content-type="doi" xlink:type="simple">10.3897/zookeys.997.52857.figure46</object-id><object-id xmlns:xlink="http://www.w3.org/1999/xlink" content-type="arpha" xlink:type="simple">9693DC64-7111-5DD2-A4A9-74FDDC9C900C</object-id><label>Figure 46.</label><caption><p>Bayesian 50% consensus tree of <tp:taxon-name><tp:taxon-name-part taxon-name-part-type="tribe">Parahiraciini</tp:taxon-name-part></tp:taxon-name> species based on combined sequences (18S, 28S, COXI, Cytb) with 2 species of <tp:taxon-name><tp:taxon-name-part taxon-name-part-type="tribe">Sarimini</tp:taxon-name-part></tp:taxon-name> and 2 species of <tp:taxon-name><tp:taxon-name-part taxon-name-part-type="tribe">Hemisphaeriini</tp:taxon-name-part></tp:taxon-name> as outgroup. At each node, values denote posterior probability support.</p></caption><graphic xmlns:xlink="http://www.w3.org/1999/xlink" xlink:href="zookeys-997-069-g012.jpg" position="float" orientation="portrait" xlink:type="simple" id="oo_479436.jpg"><uri content-type="original_file" xlink:type="simple">https://binary.pensoft.net/fig/479436</uri></graphic></fig></tp:treatment-sec></tp:taxon-treatment>
