# Supplementary material for: Parahiraciini (Hemiptera, Fulgoromorpha, Issidae): one new genus, two new species and three new subtribes
Source: Zookeys. 2020 Nov 25;997:69–94. doi: 10.3897/zookeys.997.52857 (PMC7710678; doi:10.3897/zookeys.997.52857)
Supplement: XML Treatment for Parahiraciini [file zookeys.997.52857-treatment4.xml]

<!DOCTYPE tp:taxon-treatment
  PUBLIC "-//TaxonX//DTD Taxonomic Treatment Publishing DTD v0 20100105//EN" "tax-treatment-NSO.dtd">
<tp:taxon-treatment xmlns:tp="http://www.plazi.org/taxpub"><tp:treatment-meta><kwd-group><label>Taxon classification</label><kwd><named-content xmlns:xlink="http://www.w3.org/1999/xlink" content-type="kingdom">Animalia</named-content></kwd><kwd><named-content xmlns:xlink="http://www.w3.org/1999/xlink" content-type="order">Hemiptera</named-content></kwd><kwd><named-content xmlns:xlink="http://www.w3.org/1999/xlink" content-type="family">Tropiduchidae</named-content></kwd></kwd-group><mixed-citation publication-type="journal"><person-group><name><surname>Bourgoin</surname><given-names>Thierry</given-names></name><name><surname>Wang</surname><given-names>Menglin</given-names></name></person-group><article-title><tp:taxon-name><tp:taxon-name-part taxon-name-part-type="tribe">Parahiraciini</tp:taxon-name-part></tp:taxon-name> (<tp:taxon-name><tp:taxon-name-part taxon-name-part-type="order">Hemiptera</tp:taxon-name-part></tp:taxon-name>, <tp:taxon-name><tp:taxon-name-part taxon-name-part-type="infraorder">Fulgoromorpha</tp:taxon-name-part></tp:taxon-name>, <tp:taxon-name><tp:taxon-name-part taxon-name-part-type="family">Issidae</tp:taxon-name-part></tp:taxon-name>): one new genus, two new species and three new subtribes</article-title><source>Zookeys</source><day>25</day><month>11</month><year>2020</year><volume>997</volume><fpage>69</fpage><lpage>94</lpage><pub-id pub-id-type="doi">10.3897/zookeys.997.52857</pub-id></mixed-citation></tp:treatment-meta><tp:nomenclature><tp:taxon-name><object-id xmlns:xlink="http://www.w3.org/1999/xlink" content-type="arpha" xlink:type="simple">B660DC42-3D26-54D8-916C-8694F918D1EE</object-id>
                <tp:taxon-name-part taxon-name-part-type="tribe">Parahiraciini</tp:taxon-name-part>
              </tp:taxon-name><tp:taxon-authority>Cheng &amp; Yang, 1991</tp:taxon-authority><tp:nomenclature-citation-list><tp:nomenclature-citation><tp:taxon-name>
                    <tp:taxon-name-part taxon-name-part-type="genus" reg="Parahiracia"/>
                  </tp:taxon-name><comment>Type genus: <tp:taxon-name><tp:taxon-name-part taxon-name-part-type="genus" reg="Parahiracia">Parahiracia</tp:taxon-name-part></tp:taxon-name> Ôuchi, 1940 [syn. of <tp:taxon-name><tp:taxon-name-part taxon-name-part-type="genus" reg="Fortunia">Fortunia</tp:taxon-name-part></tp:taxon-name> Distant, 1909 (<xref ref-type="bibr" rid="B30">Gnezdilov et al. 2004</xref>)] </comment></tp:nomenclature-citation></tp:nomenclature-citation-list></tp:nomenclature><tp:treatment-sec sec-type="diagnosis" id="SECID0EAMAI"><title>Diagnosis</title><p>(modified from <xref ref-type="bibr" rid="B21">Gnezdilov 2017</xref>, <xref ref-type="bibr" rid="B22">2018</xref>). Body more or less flattened dorso-ventrally, frons often projecting, usually with a proboscis, forewings usually with keel-shaped veins, caudo-dorsal angle of clavus of forewings usually in shape of distinct triangular lobe (cuspidal apex of clavus: <xref ref-type="bibr" rid="B20">Gnezdilov 2015</xref>). Hindwing 2 or 3-lobate, strongly notched at CuP with CuP-Pcu-A1 lobe generally slightly wider than Sc-R-MP-CuA lobe; the two lobes almost the same length. Pcu and A1<sub>1</sub> merging or not in basal half of forewing. A2 lobe wide or reduced. Net of transverse veins present in Sc-R-MP-CuA lobe, or absent.</p></tp:treatment-sec><ref-list><ref id="B30"><mixed-citation xmlns:xlink="http://www.w3.org/1999/xlink" xlink:type="simple"><person-group><name name-style="western"><surname>Gnezdilov</surname><given-names>VM</given-names></name><name name-style="western"><surname>Drosopoulos</surname><given-names>S</given-names></name><name name-style="western"><surname>Wilson</surname><given-names>MR</given-names></name></person-group> (<year>2004</year>) <article-title>New data on taxonomy and distribution of some <tp:taxon-name><tp:taxon-name-part taxon-name-part-type="superfamily">Fulgoroidea</tp:taxon-name-part></tp:taxon-name> (<tp:taxon-name><tp:taxon-name-part taxon-name-part-type="suborder">Homoptera</tp:taxon-name-part></tp:taxon-name>, <tp:taxon-name><tp:taxon-name-part taxon-name-part-type="infraorder">Cicadina</tp:taxon-name-part></tp:taxon-name>).</article-title><source>Zoosystematica Rossica</source><volume>12</volume>: <fpage>217</fpage>–<lpage>223</lpage>.</mixed-citation></ref><ref id="B21"><mixed-citation xmlns:xlink="http://www.w3.org/1999/xlink" xlink:type="simple"><person-group><name name-style="western"><surname>Gnezdilov</surname><given-names>VM</given-names></name></person-group> (<year>2017</year>) <article-title>New genus and species of the tribe <tp:taxon-name><tp:taxon-name-part taxon-name-part-type="tribe">Parahiraciini</tp:taxon-name-part></tp:taxon-name> (<tp:taxon-name><tp:taxon-name-part taxon-name-part-type="order">Hemiptera</tp:taxon-name-part></tp:taxon-name>, <tp:taxon-name><tp:taxon-name-part taxon-name-part-type="superfamily">Fulgoroidea</tp:taxon-name-part></tp:taxon-name>, <tp:taxon-name><tp:taxon-name-part taxon-name-part-type="family">Issidae</tp:taxon-name-part></tp:taxon-name>) from the Philippines and Vietnam.</article-title><source>Acta Zoologica Academiae Scientiarum Hungaricae</source><volume>63</volume>: <fpage>429</fpage>–<lpage>442</lpage>. <ext-link xlink:type="simple" ext-link-type="doi" xlink:href="10.17109/AZH.63.4.429.2017">https://doi.org/10.17109/AZH.63.4.429.2017</ext-link></mixed-citation></ref><ref id="B22"><mixed-citation xmlns:xlink="http://www.w3.org/1999/xlink" xlink:type="simple"><person-group><name name-style="western"><surname>Gnezdilov</surname><given-names>VM</given-names></name></person-group> (<year>2018</year>) <article-title>On the taxonomic position of <italic><tp:taxon-name><tp:taxon-name-part taxon-name-part-type="genus">Vindilis</tp:taxon-name-part> <tp:taxon-name-part taxon-name-part-type="species">fornicata</tp:taxon-name-part></tp:taxon-name></italic> Stål, 1870 (<tp:taxon-name><tp:taxon-name-part taxon-name-part-type="order">Hemiptera</tp:taxon-name-part></tp:taxon-name>: <tp:taxon-name><tp:taxon-name-part taxon-name-part-type="suborder">Auchenorrhyncha</tp:taxon-name-part></tp:taxon-name>: <tp:taxon-name><tp:taxon-name-part taxon-name-part-type="superfamily">Fulgoroidea</tp:taxon-name-part></tp:taxon-name>: <tp:taxon-name><tp:taxon-name-part taxon-name-part-type="family">Issidae</tp:taxon-name-part></tp:taxon-name>).</article-title><source>Zoosystematica Rossica</source><volume>27</volume>: <fpage>130</fpage>–<lpage>136</lpage>. <ext-link xlink:type="simple" ext-link-type="doi" xlink:href="10.31610/zsr/2018.27.1.130">https://doi.org/10.31610/zsr/2018.27.1.130</ext-link></mixed-citation></ref><ref id="B20"><mixed-citation xmlns:xlink="http://www.w3.org/1999/xlink" xlink:type="simple"><person-group><name name-style="western"><surname>Gnezdilov</surname><given-names>VM</given-names></name></person-group> (<year>2015</year>) <article-title>First coloured species of the genus <italic><tp:taxon-name><tp:taxon-name-part taxon-name-part-type="genus">Thabena</tp:taxon-name-part></tp:taxon-name></italic> Stål (<tp:taxon-name><tp:taxon-name-part taxon-name-part-type="order">Hemiptera</tp:taxon-name-part></tp:taxon-name>, <tp:taxon-name><tp:taxon-name-part taxon-name-part-type="superfamily">Fulgoroidea</tp:taxon-name-part></tp:taxon-name>, <tp:taxon-name><tp:taxon-name-part taxon-name-part-type="family">Issidae</tp:taxon-name-part></tp:taxon-name>) from Vietnam with general notes on the genus.</article-title><source>Acta Zoologica Academiae Scientiarum Hungaricae</source><volume>61</volume>: <fpage>329</fpage>–<lpage>339</lpage>. <ext-link xlink:type="simple" ext-link-type="doi" xlink:href="10.17109/AZH.61.4.329.2015">https://doi.org/10.17109/AZH.61.4.329.2015</ext-link></mixed-citation></ref></ref-list></tp:taxon-treatment>
