# Supplementary material for: Parahiraciini (Hemiptera, Fulgoromorpha, Issidae): one new genus, two new species and three new subtribes
Source: Zookeys. 2020 Nov 25;997:69–94. doi: 10.3897/zookeys.997.52857 (PMC7710678; doi:10.3897/zookeys.997.52857)
Supplement: XML Treatment for Parahiraciina [file zookeys.997.52857-treatment5.xml]

<!DOCTYPE tp:taxon-treatment
  PUBLIC "-//TaxonX//DTD Taxonomic Treatment Publishing DTD v0 20100105//EN" "tax-treatment-NSO.dtd">
<tp:taxon-treatment xmlns:tp="http://www.plazi.org/taxpub"><tp:treatment-meta><kwd-group><label>Taxon classification</label><kwd><named-content xmlns:xlink="http://www.w3.org/1999/xlink" content-type="kingdom">Animalia</named-content></kwd><kwd><named-content xmlns:xlink="http://www.w3.org/1999/xlink" content-type="order">Hemiptera</named-content></kwd><kwd><named-content xmlns:xlink="http://www.w3.org/1999/xlink" content-type="family">Tropiduchidae</named-content></kwd></kwd-group><mixed-citation publication-type="journal"><person-group><name><surname>Bourgoin</surname><given-names>Thierry</given-names></name><name><surname>Wang</surname><given-names>Menglin</given-names></name></person-group><article-title><tp:taxon-name><tp:taxon-name-part taxon-name-part-type="tribe">Parahiraciini</tp:taxon-name-part></tp:taxon-name> (<tp:taxon-name><tp:taxon-name-part taxon-name-part-type="order">Hemiptera</tp:taxon-name-part></tp:taxon-name>, <tp:taxon-name><tp:taxon-name-part taxon-name-part-type="infraorder">Fulgoromorpha</tp:taxon-name-part></tp:taxon-name>, <tp:taxon-name><tp:taxon-name-part taxon-name-part-type="family">Issidae</tp:taxon-name-part></tp:taxon-name>): one new genus, two new species and three new subtribes</article-title><source>Zookeys</source><day>25</day><month>11</month><year>2020</year><volume>997</volume><fpage>69</fpage><lpage>94</lpage><pub-id pub-id-type="doi">10.3897/zookeys.997.52857</pub-id></mixed-citation></tp:treatment-meta><tp:nomenclature><tp:taxon-name><object-id xmlns:xlink="http://www.w3.org/1999/xlink" content-type="arpha" xlink:type="simple">66209CDB-3B6A-5AAC-B70C-39FCC8A9254B</object-id>Parahiraciina<object-id xmlns:xlink="http://www.w3.org/1999/xlink" content-type="zoobank" xlink:type="simple">http://zoobank.org/84516219-0226-4258-BED7-A476E54DA37F</object-id></tp:taxon-name><tp:taxon-authority>Cheng &amp;Yang, 1991 subtribe nov.</tp:taxon-authority><xref ref-type="fig" rid="F13">Figs 51</xref><xref ref-type="fig" rid="F13">, 52</xref></tp:nomenclature><tp:treatment-sec sec-type="type genus" id="SECID0E2NAI"><title>Type genus.</title><p><italic><tp:taxon-name><tp:taxon-name-part taxon-name-part-type="genus" reg="Parahiracia">Parahiracia</tp:taxon-name-part></tp:taxon-name></italic> Ôuchi, 1940 [syn. of <italic><tp:taxon-name><tp:taxon-name-part taxon-name-part-type="genus" reg="Fortunia">Fortunia</tp:taxon-name-part></tp:taxon-name></italic> Distant, 1909 (<xref ref-type="bibr" rid="B30">Gnezdilov et al. 2004</xref>)]</p></tp:treatment-sec><tp:treatment-sec sec-type="diagnosis" id="SECID0ETOAI"><title>Diagnosis.</title><p>The subtribe is identified and separated according to the following list of characters:</p><list list-type="order"><list-item><p>Hindwings bilobate, strongly notched at CuP with CuP-Pcu-A1 lobe generally wider than Sc-R-MP-CuA lobe; the two lobes almost the same length.</p></list-item><list-item><p>Posterior margin not or indistinctly notched at A1 2.</p></list-item><list-item><p>A2 lobe with anal area posterior to A1 strongly reduced, much shorter and much thinner than the anterior lobes.</p></list-item><list-item><p>Sc-R-MP-CuA and CuP-Pcu-A1 lobes covered with a set of numerous transverse veins.</p></list-item><list-item><p>CuA and CuP not merging before the anterior notch.</p></list-item><list-item><p>Pcu and A1 1 not merging in basal half of forewing.</p></list-item><list-item><p>A2 present, not branched or absent. In some species a transverse a2-a1 connecting A2 with A1 at the level of its basal branching (Tetricodes tamdaoensis Vanslembrouck &amp; Constant, 2018).</p></list-item></list></tp:treatment-sec><tp:treatment-sec sec-type="notes" id="SECID0ETPAI"><title>Note.</title><p>Based on this diagnosis, <tp:taxon-name>Parahiraciina</tp:taxon-name> constitutes a well-defined group supported by several apomorphic characters (reduced anal lobe, numerous transverse veins) and the molecular analysis results. Accordingly, genera <italic><tp:taxon-name><tp:taxon-name-part taxon-name-part-type="genus" reg="Scantinius">Scantinius</tp:taxon-name-part></tp:taxon-name></italic>, <italic><tp:taxon-name><tp:taxon-name-part taxon-name-part-type="genus" reg="Vindilis">Vindilis</tp:taxon-name-part></tp:taxon-name></italic> and <italic><tp:taxon-name><tp:taxon-name-part taxon-name-part-type="genus" reg="Nisoprincessa">Nisoprincessa</tp:taxon-name-part></tp:taxon-name></italic> are moved to separate new subtribes. They probably all belong to the same higher lineage <tp:taxon-name><tp:taxon-name-part taxon-name-part-type="tribe">Parahiraciini</tp:taxon-name-part></tp:taxon-name> based on the apomorphic strong cubital notch of the hindwing.</p><p>While <italic><tp:taxon-name><tp:taxon-name-part taxon-name-part-type="genus" reg="Folifemurum">Folifemurum</tp:taxon-name-part></tp:taxon-name></italic>, was already excluded from <tp:taxon-name><tp:taxon-name-part taxon-name-part-type="tribe">Parahiraciini</tp:taxon-name-part></tp:taxon-name> by <xref ref-type="bibr" rid="B39">Wang et al. (2016)</xref>, this view was not followed by <xref ref-type="bibr" rid="B21">Gnezdilov (2017)</xref>. Based on its rounded hemisphaeriini general shape, its apomorphic one lobed hind wing, the medio-carinated frons, and particularly according to the molecular analysis result, it is here transferred to <tp:taxon-name><tp:taxon-name-part taxon-name-part-type="tribe">Hemisphaeriini</tp:taxon-name-part></tp:taxon-name><tp:taxon-name>Mongolianina</tp:taxon-name>. <italic><tp:taxon-name><tp:taxon-name-part taxon-name-part-type="genus" reg="Gelastyrella">Gelastyrella</tp:taxon-name-part></tp:taxon-name></italic> is here maintained as a valid genus following <xref ref-type="bibr" rid="B9">Chen et al. (2014)</xref> versus <xref ref-type="bibr" rid="B17">Gnezdilov (2009)</xref>’s synonymy with <italic><tp:taxon-name><tp:taxon-name-part taxon-name-part-type="genus" reg="Thabena">Thabena</tp:taxon-name-part></tp:taxon-name></italic>, according to the number of small spines on the first metatarsi (more than 35 in <italic><tp:taxon-name><tp:taxon-name-part taxon-name-part-type="genus" reg="Gelastyrella">Gelastyrella</tp:taxon-name-part></tp:taxon-name></italic> while less than 21 in <italic><tp:taxon-name><tp:taxon-name-part taxon-name-part-type="genus" reg="Thabena">Thabena</tp:taxon-name-part></tp:taxon-name></italic>), the large corpus connective of the phallic complex bearing a large and obvious ventrad expansion (corpus connective reduced and phallic complex without ventrad expansion in <italic><tp:taxon-name><tp:taxon-name-part taxon-name-part-type="genus" reg="Thabena">Thabena</tp:taxon-name-part></tp:taxon-name></italic>), and posterior margin of female sternite VII medially quadrate-shaped (triangular in <italic><tp:taxon-name><tp:taxon-name-part taxon-name-part-type="genus" reg="Thabena">Thabena</tp:taxon-name-part></tp:taxon-name></italic>) (<xref ref-type="bibr" rid="B9">Chen et al. 2014</xref>).</p></tp:treatment-sec><tp:treatment-sec><!--Section generated to contain objects referenced in tp:taxon-treatment.--><fig id="F13" position="float" orientation="portrait"><object-id xmlns:xlink="http://www.w3.org/1999/xlink" content-type="doi" xlink:type="simple">10.3897/zookeys.997.52857.figures47-52</object-id><object-id xmlns:xlink="http://www.w3.org/1999/xlink" content-type="arpha" xlink:type="simple">1D75A672-8F2E-5198-9473-761AFEB1B9C4</object-id><label>Figures 47–52.</label><caption><p>Hindwing pattern and venation. <bold>47, 48</bold><tp:taxon-name>Scantiniina</tp:taxon-name> subtrib. nov.: <italic><tp:taxon-name><tp:taxon-name-part taxon-name-part-type="genus" reg="Scantinius">Scantinius</tp:taxon-name-part> <tp:taxon-name-part taxon-name-part-type="species" reg="bruchoides">bruchoides</tp:taxon-name-part></tp:taxon-name></italic> (Walker, 1858) (modified from <xref ref-type="bibr" rid="B18">Gnezdilov 2012</xref>, fig. 3) <bold>49, 50</bold><tp:taxon-name>Vindilisina</tp:taxon-name> subtrib. nov.: <italic><tp:taxon-name><tp:taxon-name-part taxon-name-part-type="genus" reg="Vindilis">Vindilis</tp:taxon-name-part> <tp:taxon-name-part taxon-name-part-type="species" reg="fornicata">fornicata</tp:taxon-name-part></tp:taxon-name></italic> Stål, 1870 (modified from <xref ref-type="bibr" rid="B22">Gnezdilov 2018</xref>, fig. 3) <bold>51, 52</bold><tp:taxon-name>Parahiraciina</tp:taxon-name> Cheng &amp; Yang, 1991 subtrib. nov.: <italic><tp:taxon-name><tp:taxon-name-part taxon-name-part-type="genus" reg="Tetricodes">Tetricodes</tp:taxon-name-part> <tp:taxon-name-part taxon-name-part-type="species" reg="tamdaoensis">tamdaoensis</tp:taxon-name-part></tp:taxon-name></italic> Vanslembrouck &amp; Constant, 2018 (modified from <xref ref-type="bibr" rid="B37">Vanslembrouck and Constant 2018</xref>, fig. 4).</p></caption><graphic xmlns:xlink="http://www.w3.org/1999/xlink" xlink:href="zookeys-997-069-g013.jpg" position="float" orientation="portrait" xlink:type="simple" id="oo_479437.jpg"><uri content-type="original_file" xlink:type="simple">https://binary.pensoft.net/fig/479437</uri></graphic></fig></tp:treatment-sec><ref-list><ref id="B18"><mixed-citation xmlns:xlink="http://www.w3.org/1999/xlink" xlink:type="simple"><person-group><name name-style="western"><surname>Gnezdilov</surname><given-names>VM</given-names></name></person-group> (<year>2012</year>) <article-title>Revision of the Tribe <tp:taxon-name><tp:taxon-name-part taxon-name-part-type="tribe">Colpopterini</tp:taxon-name-part></tp:taxon-name> Gnezdilov, 2003 (<tp:taxon-name><tp:taxon-name-part taxon-name-part-type="suborder">Homoptera</tp:taxon-name-part></tp:taxon-name>, <tp:taxon-name><tp:taxon-name-part taxon-name-part-type="superfamily">Fulgoroidea</tp:taxon-name-part></tp:taxon-name>: <tp:taxon-name><tp:taxon-name-part taxon-name-part-type="family">Nogodinidae</tp:taxon-name-part></tp:taxon-name>).</article-title><source>Entomologicheskoe Obozrenie</source><volume>91</volume>: <fpage>757</fpage>–<lpage>774</lpage>.</mixed-citation></ref><ref id="B22"><mixed-citation xmlns:xlink="http://www.w3.org/1999/xlink" xlink:type="simple"><person-group><name name-style="western"><surname>Gnezdilov</surname><given-names>VM</given-names></name></person-group> (<year>2018</year>) <article-title>On the taxonomic position of <italic><tp:taxon-name><tp:taxon-name-part taxon-name-part-type="genus">Vindilis</tp:taxon-name-part> <tp:taxon-name-part taxon-name-part-type="species">fornicata</tp:taxon-name-part></tp:taxon-name></italic> Stål, 1870 (<tp:taxon-name><tp:taxon-name-part taxon-name-part-type="order">Hemiptera</tp:taxon-name-part></tp:taxon-name>: <tp:taxon-name><tp:taxon-name-part taxon-name-part-type="suborder">Auchenorrhyncha</tp:taxon-name-part></tp:taxon-name>: <tp:taxon-name><tp:taxon-name-part taxon-name-part-type="superfamily">Fulgoroidea</tp:taxon-name-part></tp:taxon-name>: <tp:taxon-name><tp:taxon-name-part taxon-name-part-type="family">Issidae</tp:taxon-name-part></tp:taxon-name>).</article-title><source>Zoosystematica Rossica</source><volume>27</volume>: <fpage>130</fpage>–<lpage>136</lpage>. <ext-link xlink:type="simple" ext-link-type="doi" xlink:href="10.31610/zsr/2018.27.1.130">https://doi.org/10.31610/zsr/2018.27.1.130</ext-link></mixed-citation></ref><ref id="B37"><mixed-citation xmlns:xlink="http://www.w3.org/1999/xlink" xlink:type="simple"><person-group><name name-style="western"><surname>Vanslembrouck</surname><given-names>A</given-names></name><name name-style="western"><surname>Constant</surname><given-names>J</given-names></name></person-group> (<year>2018</year>) <article-title>Two new species of <italic><tp:taxon-name><tp:taxon-name-part taxon-name-part-type="genus">Tetricodes</tp:taxon-name-part></tp:taxon-name></italic> Fennah, 1956 from Northern Vietnam (<tp:taxon-name><tp:taxon-name-part taxon-name-part-type="order">Hemiptera</tp:taxon-name-part></tp:taxon-name>: <tp:taxon-name><tp:taxon-name-part taxon-name-part-type="infraorder">Fulgoromorpha</tp:taxon-name-part></tp:taxon-name>: <tp:taxon-name><tp:taxon-name-part taxon-name-part-type="family">Issidae</tp:taxon-name-part></tp:taxon-name>).</article-title><source>Belgian Journal of Entomology</source><volume>77</volume>: <fpage>1</fpage>–<lpage>13</lpage>.</mixed-citation></ref><ref id="B30"><mixed-citation xmlns:xlink="http://www.w3.org/1999/xlink" xlink:type="simple"><person-group><name name-style="western"><surname>Gnezdilov</surname><given-names>VM</given-names></name><name name-style="western"><surname>Drosopoulos</surname><given-names>S</given-names></name><name name-style="western"><surname>Wilson</surname><given-names>MR</given-names></name></person-group> (<year>2004</year>) <article-title>New data on taxonomy and distribution of some <tp:taxon-name><tp:taxon-name-part taxon-name-part-type="superfamily">Fulgoroidea</tp:taxon-name-part></tp:taxon-name> (<tp:taxon-name><tp:taxon-name-part taxon-name-part-type="suborder">Homoptera</tp:taxon-name-part></tp:taxon-name>, <tp:taxon-name><tp:taxon-name-part taxon-name-part-type="infraorder">Cicadina</tp:taxon-name-part></tp:taxon-name>).</article-title><source>Zoosystematica Rossica</source><volume>12</volume>: <fpage>217</fpage>–<lpage>223</lpage>.</mixed-citation></ref><ref id="B39"><mixed-citation xmlns:xlink="http://www.w3.org/1999/xlink" xlink:type="simple"><person-group><name name-style="western"><surname>Wang</surname><given-names>ML</given-names></name><name name-style="western"><surname>Zhang</surname><given-names>YL</given-names></name><name name-style="western"><surname>Bourgoin</surname><given-names>T</given-names></name></person-group> (<year>2016</year>) <article-title>Planthopper family <tp:taxon-name><tp:taxon-name-part taxon-name-part-type="family">Issidae</tp:taxon-name-part></tp:taxon-name> (<tp:taxon-name><tp:taxon-name-part taxon-name-part-type="class">Insecta</tp:taxon-name-part></tp:taxon-name>: <tp:taxon-name><tp:taxon-name-part taxon-name-part-type="order">Hemiptera</tp:taxon-name-part></tp:taxon-name>: <tp:taxon-name><tp:taxon-name-part taxon-name-part-type="infraorder">Fulgoromorpha</tp:taxon-name-part></tp:taxon-name>): linking molecular phylogeny with classification.</article-title><source>Molecular Phylogenetics and Evolution</source><volume>105</volume>: <fpage>224</fpage>–<lpage>234</lpage>. <ext-link xlink:type="simple" ext-link-type="doi" xlink:href="10.1016/j.ympev.2016.08.012">https://doi.org/10.1016/j.ympev.2016.08.012</ext-link></mixed-citation></ref><ref id="B21"><mixed-citation xmlns:xlink="http://www.w3.org/1999/xlink" xlink:type="simple"><person-group><name name-style="western"><surname>Gnezdilov</surname><given-names>VM</given-names></name></person-group> (<year>2017</year>) <article-title>New genus and species of the tribe <tp:taxon-name><tp:taxon-name-part taxon-name-part-type="tribe">Parahiraciini</tp:taxon-name-part></tp:taxon-name> (<tp:taxon-name><tp:taxon-name-part taxon-name-part-type="order">Hemiptera</tp:taxon-name-part></tp:taxon-name>, <tp:taxon-name><tp:taxon-name-part taxon-name-part-type="superfamily">Fulgoroidea</tp:taxon-name-part></tp:taxon-name>, <tp:taxon-name><tp:taxon-name-part taxon-name-part-type="family">Issidae</tp:taxon-name-part></tp:taxon-name>) from the Philippines and Vietnam.</article-title><source>Acta Zoologica Academiae Scientiarum Hungaricae</source><volume>63</volume>: <fpage>429</fpage>–<lpage>442</lpage>. <ext-link xlink:type="simple" ext-link-type="doi" xlink:href="10.17109/AZH.63.4.429.2017">https://doi.org/10.17109/AZH.63.4.429.2017</ext-link></mixed-citation></ref><ref id="B9"><mixed-citation xmlns:xlink="http://www.w3.org/1999/xlink" xlink:type="simple"><person-group><name name-style="western"><surname>Chen</surname><given-names>XS</given-names></name><name name-style="western"><surname>Zhang</surname><given-names>ZG</given-names></name><name name-style="western"><surname>Chang</surname><given-names>ZM</given-names></name></person-group> (<year>2014</year>) <source><tp:taxon-name><tp:taxon-name-part taxon-name-part-type="family">Issidae</tp:taxon-name-part></tp:taxon-name> and <tp:taxon-name><tp:taxon-name-part taxon-name-part-type="family">Caliscelidae</tp:taxon-name-part></tp:taxon-name> (<tp:taxon-name><tp:taxon-name-part taxon-name-part-type="order">Hemiptera</tp:taxon-name-part></tp:taxon-name>: <tp:taxon-name><tp:taxon-name-part taxon-name-part-type="superfamily">Fulgoroidea</tp:taxon-name-part></tp:taxon-name>) from China.</source><publisher-name>Guizhou Science and Technology Publishing House</publisher-name>, <publisher-loc>Guiyang</publisher-loc>, <size units="page">242 pp</size>.</mixed-citation></ref><ref id="B17"><mixed-citation xmlns:xlink="http://www.w3.org/1999/xlink" xlink:type="simple"><person-group><name name-style="western"><surname>Gnezdilov</surname><given-names>VM</given-names></name></person-group> (<year>2009</year>) <article-title>Revisionary notes on some tropical <tp:taxon-name><tp:taxon-name-part taxon-name-part-type="family">Issidae</tp:taxon-name-part></tp:taxon-name> and <tp:taxon-name><tp:taxon-name-part taxon-name-part-type="family">Nogodinidae</tp:taxon-name-part></tp:taxon-name> (<tp:taxon-name><tp:taxon-name-part taxon-name-part-type="order">Hemiptera</tp:taxon-name-part></tp:taxon-name>: <tp:taxon-name><tp:taxon-name-part taxon-name-part-type="superfamily">Fulgoroidea</tp:taxon-name-part></tp:taxon-name>).</article-title><source>Acta Entomologica Musei Nationalis Pragae</source><volume>49</volume>: <fpage>75</fpage>–<lpage>92</lpage>.</mixed-citation></ref></ref-list></tp:taxon-treatment>
