# Supplementary material for: Parahiraciini (Hemiptera, Fulgoromorpha, Issidae): one new genus, two new species and three new subtribes
Source: Zookeys. 2020 Nov 25;997:69–94. doi: 10.3897/zookeys.997.52857 (PMC7710678; doi:10.3897/zookeys.997.52857)
Supplement: XML Treatment for Scantiniina [file zookeys.997.52857-treatment6.xml]

<!DOCTYPE tp:taxon-treatment
  PUBLIC "-//TaxonX//DTD Taxonomic Treatment Publishing DTD v0 20100105//EN" "tax-treatment-NSO.dtd">
<tp:taxon-treatment xmlns:tp="http://www.plazi.org/taxpub"><tp:treatment-meta><kwd-group><label>Taxon classification</label><kwd><named-content xmlns:xlink="http://www.w3.org/1999/xlink" content-type="kingdom">Animalia</named-content></kwd><kwd><named-content xmlns:xlink="http://www.w3.org/1999/xlink" content-type="order">Hemiptera</named-content></kwd><kwd><named-content xmlns:xlink="http://www.w3.org/1999/xlink" content-type="family">Issidae</named-content></kwd></kwd-group><mixed-citation publication-type="journal"><person-group><name><surname>Bourgoin</surname><given-names>Thierry</given-names></name><name><surname>Wang</surname><given-names>Menglin</given-names></name></person-group><article-title><tp:taxon-name><tp:taxon-name-part taxon-name-part-type="tribe">Parahiraciini</tp:taxon-name-part></tp:taxon-name> (<tp:taxon-name><tp:taxon-name-part taxon-name-part-type="order">Hemiptera</tp:taxon-name-part></tp:taxon-name>, <tp:taxon-name><tp:taxon-name-part taxon-name-part-type="infraorder">Fulgoromorpha</tp:taxon-name-part></tp:taxon-name>, <tp:taxon-name><tp:taxon-name-part taxon-name-part-type="family">Issidae</tp:taxon-name-part></tp:taxon-name>): one new genus, two new species and three new subtribes</article-title><source>Zookeys</source><day>25</day><month>11</month><year>2020</year><volume>997</volume><fpage>69</fpage><lpage>94</lpage><pub-id pub-id-type="doi">10.3897/zookeys.997.52857</pub-id></mixed-citation></tp:treatment-meta><tp:nomenclature><tp:taxon-name><object-id xmlns:xlink="http://www.w3.org/1999/xlink" content-type="arpha" xlink:type="simple">99C2C398-23B4-53C7-9E70-79F28E7EE1E5</object-id>Scantiniina<object-id xmlns:xlink="http://www.w3.org/1999/xlink" content-type="zoobank" xlink:type="simple">http://zoobank.org/D6FB9F06-AAE0-41F7-9DE2-9EB88A950398</object-id></tp:taxon-name><tp:taxon-authority>subtribe nov.</tp:taxon-authority><xref ref-type="fig" rid="F13">Figs 47</xref><xref ref-type="fig" rid="F13">, 48</xref></tp:nomenclature><tp:treatment-sec sec-type="type genus" id="SECID0ERUAI"><title>Type genus.</title><p><italic><tp:taxon-name><tp:taxon-name-part taxon-name-part-type="genus" reg="Scantinius">Scantinius</tp:taxon-name-part></tp:taxon-name></italic> Stål, 1866.</p></tp:treatment-sec><tp:treatment-sec sec-type="diagnosis" id="SECID0E5UAI"><title>Diagnosis.</title><p>The subtribe is identified and separated according to the following list of characters:</p><list list-type="order"><list-item><p>Hindwing trilobate, strongly notched at CuA2 with CuP-Pcu-A1 lobe slightly longer, as wide as Sc-R-MP-CuA lobe.</p></list-item><list-item><p>Posterior margin distinctly notched at A1 2.</p></list-item><list-item><p>Anal lobe posterior to A1 present, surpassing half-length of CuP-Pcu-A1 lobe, apically rounded and 1/2 thinner than the anterior ones, and with margins sub-parallel.</p></list-item><list-item><p>Sc-R-MP-CuA and CuP-Pcu-A1 lobes covered with a set of numerous transverse veins.</p></list-item><list-item><p>CuA and CuP merging at the anterior notch.</p></list-item><list-item><p>Pcu and A1 merging in basal half of forewing.</p></list-item><list-item><p>A2 present, single.</p></list-item></list></tp:treatment-sec><tp:treatment-sec sec-type="notes" id="SECID0EPVAI"><title>Note.</title><p>This subtribe is currently monogeneric and distributed in Indonesia (Sumatra), in Peninsular Malaysia and Sarawak (<xref ref-type="bibr" rid="B29">Gnezdilov and Wilson 2007</xref>). Based on the strong CuA2-CuP notch and the reticulated Sc-R-MP-CuA and CuP-Pcu-A1 lobes, it is tentatively considered as a sister lineage to <tp:taxon-name>Parahiraciina</tp:taxon-name>, but without molecular data, its place in the phylogeny of the <tp:taxon-name><tp:taxon-name-part taxon-name-part-type="subfamily">Hemisphaeriinae</tp:taxon-name-part></tp:taxon-name> sec. <xref ref-type="bibr" rid="B39">Wang et al. (2016)</xref> remains uncertain.</p></tp:treatment-sec><tp:treatment-sec><!--Section generated to contain objects referenced in tp:taxon-treatment.--><fig id="F13" position="float" orientation="portrait"><object-id xmlns:xlink="http://www.w3.org/1999/xlink" content-type="doi" xlink:type="simple">10.3897/zookeys.997.52857.figures47-52</object-id><object-id xmlns:xlink="http://www.w3.org/1999/xlink" content-type="arpha" xlink:type="simple">1D75A672-8F2E-5198-9473-761AFEB1B9C4</object-id><label>Figures 47–52.</label><caption><p>Hindwing pattern and venation. <bold>47, 48</bold><tp:taxon-name>Scantiniina</tp:taxon-name> subtrib. nov.: <italic><tp:taxon-name><tp:taxon-name-part taxon-name-part-type="genus" reg="Scantinius">Scantinius</tp:taxon-name-part> <tp:taxon-name-part taxon-name-part-type="species" reg="bruchoides">bruchoides</tp:taxon-name-part></tp:taxon-name></italic> (Walker, 1858) (modified from <xref ref-type="bibr" rid="B18">Gnezdilov 2012</xref>, fig. 3) <bold>49, 50</bold><tp:taxon-name>Vindilisina</tp:taxon-name> subtrib. nov.: <italic><tp:taxon-name><tp:taxon-name-part taxon-name-part-type="genus" reg="Vindilis">Vindilis</tp:taxon-name-part> <tp:taxon-name-part taxon-name-part-type="species" reg="fornicata">fornicata</tp:taxon-name-part></tp:taxon-name></italic> Stål, 1870 (modified from <xref ref-type="bibr" rid="B22">Gnezdilov 2018</xref>, fig. 3) <bold>51, 52</bold><tp:taxon-name>Parahiraciina</tp:taxon-name> Cheng &amp; Yang, 1991 subtrib. nov.: <italic><tp:taxon-name><tp:taxon-name-part taxon-name-part-type="genus" reg="Tetricodes">Tetricodes</tp:taxon-name-part> <tp:taxon-name-part taxon-name-part-type="species" reg="tamdaoensis">tamdaoensis</tp:taxon-name-part></tp:taxon-name></italic> Vanslembrouck &amp; Constant, 2018 (modified from <xref ref-type="bibr" rid="B37">Vanslembrouck and Constant 2018</xref>, fig. 4).</p></caption><graphic xmlns:xlink="http://www.w3.org/1999/xlink" xlink:href="zookeys-997-069-g013.jpg" position="float" orientation="portrait" xlink:type="simple" id="oo_479437.jpg"><uri content-type="original_file" xlink:type="simple">https://binary.pensoft.net/fig/479437</uri></graphic></fig></tp:treatment-sec><ref-list><ref id="B18"><mixed-citation xmlns:xlink="http://www.w3.org/1999/xlink" xlink:type="simple"><person-group><name name-style="western"><surname>Gnezdilov</surname><given-names>VM</given-names></name></person-group> (<year>2012</year>) <article-title>Revision of the Tribe <tp:taxon-name><tp:taxon-name-part taxon-name-part-type="tribe">Colpopterini</tp:taxon-name-part></tp:taxon-name> Gnezdilov, 2003 (<tp:taxon-name><tp:taxon-name-part taxon-name-part-type="suborder">Homoptera</tp:taxon-name-part></tp:taxon-name>, <tp:taxon-name><tp:taxon-name-part taxon-name-part-type="superfamily">Fulgoroidea</tp:taxon-name-part></tp:taxon-name>: <tp:taxon-name><tp:taxon-name-part taxon-name-part-type="family">Nogodinidae</tp:taxon-name-part></tp:taxon-name>).</article-title><source>Entomologicheskoe Obozrenie</source><volume>91</volume>: <fpage>757</fpage>–<lpage>774</lpage>.</mixed-citation></ref><ref id="B22"><mixed-citation xmlns:xlink="http://www.w3.org/1999/xlink" xlink:type="simple"><person-group><name name-style="western"><surname>Gnezdilov</surname><given-names>VM</given-names></name></person-group> (<year>2018</year>) <article-title>On the taxonomic position of <italic><tp:taxon-name><tp:taxon-name-part taxon-name-part-type="genus">Vindilis</tp:taxon-name-part> <tp:taxon-name-part taxon-name-part-type="species">fornicata</tp:taxon-name-part></tp:taxon-name></italic> Stål, 1870 (<tp:taxon-name><tp:taxon-name-part taxon-name-part-type="order">Hemiptera</tp:taxon-name-part></tp:taxon-name>: <tp:taxon-name><tp:taxon-name-part taxon-name-part-type="suborder">Auchenorrhyncha</tp:taxon-name-part></tp:taxon-name>: <tp:taxon-name><tp:taxon-name-part taxon-name-part-type="superfamily">Fulgoroidea</tp:taxon-name-part></tp:taxon-name>: <tp:taxon-name><tp:taxon-name-part taxon-name-part-type="family">Issidae</tp:taxon-name-part></tp:taxon-name>).</article-title><source>Zoosystematica Rossica</source><volume>27</volume>: <fpage>130</fpage>–<lpage>136</lpage>. <ext-link xlink:type="simple" ext-link-type="doi" xlink:href="10.31610/zsr/2018.27.1.130">https://doi.org/10.31610/zsr/2018.27.1.130</ext-link></mixed-citation></ref><ref id="B37"><mixed-citation xmlns:xlink="http://www.w3.org/1999/xlink" xlink:type="simple"><person-group><name name-style="western"><surname>Vanslembrouck</surname><given-names>A</given-names></name><name name-style="western"><surname>Constant</surname><given-names>J</given-names></name></person-group> (<year>2018</year>) <article-title>Two new species of <italic><tp:taxon-name><tp:taxon-name-part taxon-name-part-type="genus">Tetricodes</tp:taxon-name-part></tp:taxon-name></italic> Fennah, 1956 from Northern Vietnam (<tp:taxon-name><tp:taxon-name-part taxon-name-part-type="order">Hemiptera</tp:taxon-name-part></tp:taxon-name>: <tp:taxon-name><tp:taxon-name-part taxon-name-part-type="infraorder">Fulgoromorpha</tp:taxon-name-part></tp:taxon-name>: <tp:taxon-name><tp:taxon-name-part taxon-name-part-type="family">Issidae</tp:taxon-name-part></tp:taxon-name>).</article-title><source>Belgian Journal of Entomology</source><volume>77</volume>: <fpage>1</fpage>–<lpage>13</lpage>.</mixed-citation></ref><ref id="B29"><mixed-citation xmlns:xlink="http://www.w3.org/1999/xlink" xlink:type="simple"><person-group><name name-style="western"><surname>Gnezdilov</surname><given-names>VM</given-names></name><name name-style="western"><surname>Wilson</surname><given-names>MR</given-names></name></person-group> (<year>2007</year>) <article-title>Review of the genus <italic><tp:taxon-name><tp:taxon-name-part taxon-name-part-type="genus">Scantinius</tp:taxon-name-part></tp:taxon-name></italic> Stål with notes on the tribe <tp:taxon-name><tp:taxon-name-part taxon-name-part-type="tribe">Parahiraciini</tp:taxon-name-part></tp:taxon-name> Cheng &amp; Yang (<tp:taxon-name><tp:taxon-name-part taxon-name-part-type="order">Hemiptera</tp:taxon-name-part></tp:taxon-name>: <tp:taxon-name><tp:taxon-name-part taxon-name-part-type="suborder">Auchenorrhyncha</tp:taxon-name-part></tp:taxon-name>: <tp:taxon-name><tp:taxon-name-part taxon-name-part-type="superfamily">Fulgoroidea</tp:taxon-name-part></tp:taxon-name>: <tp:taxon-name><tp:taxon-name-part taxon-name-part-type="family">Issidae</tp:taxon-name-part></tp:taxon-name>).</article-title><source>Arthropod Systematics &amp; Phylogeny</source><volume>65</volume>: <fpage>101</fpage>–<lpage>108</lpage>.</mixed-citation></ref><ref id="B39"><mixed-citation xmlns:xlink="http://www.w3.org/1999/xlink" xlink:type="simple"><person-group><name name-style="western"><surname>Wang</surname><given-names>ML</given-names></name><name name-style="western"><surname>Zhang</surname><given-names>YL</given-names></name><name name-style="western"><surname>Bourgoin</surname><given-names>T</given-names></name></person-group> (<year>2016</year>) <article-title>Planthopper family <tp:taxon-name><tp:taxon-name-part taxon-name-part-type="family">Issidae</tp:taxon-name-part></tp:taxon-name> (<tp:taxon-name><tp:taxon-name-part taxon-name-part-type="class">Insecta</tp:taxon-name-part></tp:taxon-name>: <tp:taxon-name><tp:taxon-name-part taxon-name-part-type="order">Hemiptera</tp:taxon-name-part></tp:taxon-name>: <tp:taxon-name><tp:taxon-name-part taxon-name-part-type="infraorder">Fulgoromorpha</tp:taxon-name-part></tp:taxon-name>): linking molecular phylogeny with classification.</article-title><source>Molecular Phylogenetics and Evolution</source><volume>105</volume>: <fpage>224</fpage>–<lpage>234</lpage>. <ext-link xlink:type="simple" ext-link-type="doi" xlink:href="10.1016/j.ympev.2016.08.012">https://doi.org/10.1016/j.ympev.2016.08.012</ext-link></mixed-citation></ref></ref-list></tp:taxon-treatment>
