# Supplementary material for: Parahiraciini (Hemiptera, Fulgoromorpha, Issidae): one new genus, two new species and three new subtribes
Source: Zookeys. 2020 Nov 25;997:69–94. doi: 10.3897/zookeys.997.52857 (PMC7710678; doi:10.3897/zookeys.997.52857)
Supplement: XML Treatment for Vindilisina [file zookeys.997.52857-treatment7.xml]

<!DOCTYPE tp:taxon-treatment
  PUBLIC "-//TaxonX//DTD Taxonomic Treatment Publishing DTD v0 20100105//EN" "tax-treatment-NSO.dtd">
<tp:taxon-treatment xmlns:tp="http://www.plazi.org/taxpub"><tp:treatment-meta><kwd-group><label>Taxon classification</label><kwd><named-content xmlns:xlink="http://www.w3.org/1999/xlink" content-type="kingdom">Animalia</named-content></kwd><kwd><named-content xmlns:xlink="http://www.w3.org/1999/xlink" content-type="order">Hemiptera</named-content></kwd><kwd><named-content xmlns:xlink="http://www.w3.org/1999/xlink" content-type="family">Issidae</named-content></kwd></kwd-group><mixed-citation publication-type="journal"><person-group><name><surname>Bourgoin</surname><given-names>Thierry</given-names></name><name><surname>Wang</surname><given-names>Menglin</given-names></name></person-group><article-title><tp:taxon-name><tp:taxon-name-part taxon-name-part-type="tribe">Parahiraciini</tp:taxon-name-part></tp:taxon-name> (<tp:taxon-name><tp:taxon-name-part taxon-name-part-type="order">Hemiptera</tp:taxon-name-part></tp:taxon-name>, <tp:taxon-name><tp:taxon-name-part taxon-name-part-type="infraorder">Fulgoromorpha</tp:taxon-name-part></tp:taxon-name>, <tp:taxon-name><tp:taxon-name-part taxon-name-part-type="family">Issidae</tp:taxon-name-part></tp:taxon-name>): one new genus, two new species and three new subtribes</article-title><source>Zookeys</source><day>25</day><month>11</month><year>2020</year><volume>997</volume><fpage>69</fpage><lpage>94</lpage><pub-id pub-id-type="doi">10.3897/zookeys.997.52857</pub-id></mixed-citation></tp:treatment-meta><tp:nomenclature><tp:taxon-name><object-id xmlns:xlink="http://www.w3.org/1999/xlink" content-type="arpha" xlink:type="simple">CF5FF936-0841-5C5E-AE1B-E3997C8AA4E1</object-id>Vindilisina<object-id xmlns:xlink="http://www.w3.org/1999/xlink" content-type="zoobank" xlink:type="simple">http://zoobank.org/FFC85FD7-1DD0-448D-9ABC-A064E19A4E30</object-id></tp:taxon-name><tp:taxon-authority>subtribe nov.</tp:taxon-authority><xref ref-type="fig" rid="F13">Figs 49</xref><xref ref-type="fig" rid="F13">, 50</xref></tp:nomenclature><tp:treatment-sec sec-type="type genus" id="SECID0EMXAI"><title>Type genus.</title><p><italic><tp:taxon-name><tp:taxon-name-part taxon-name-part-type="genus" reg="Vindilis">Vindilis</tp:taxon-name-part></tp:taxon-name></italic> Stål, 1870.</p></tp:treatment-sec><tp:treatment-sec sec-type="diagnosis" id="SECID0EZXAI"><title>Diagnosis.</title><p>The subtribe is identified and separated according to the following list of characters:</p><p>Head capsule with vertex and frons in a slightly convex margin in lateral view. Compound eyes elongated, almost twice as long as wide in lateral view.</p><list list-type="order"><list-item><p>Hindwing trilobate, strongly notched at CuA2-CuP; Sc-R-MP-CuA and CuP-Pcu-A1 lobes almost the same wide.</p></list-item><list-item><p>Posterior margin distinctly notched at A1 2.</p></list-item><list-item><p>A2 lobe surpassing half-length of CuP-Pcu-A1 lobe, apically rounded and about 1/4 thinner than the anterior one, and with margins sub-parallel.</p></list-item><list-item><p>Sc-R-MP-CuA lobe not covered with a set of numerous transverse veins, a few incomplete ones in CuP-Pcu-A1 lobe.</p></list-item><list-item><p>CuA and CuP merging well before the anterior notch.</p></list-item><list-item><p>Pcu and A1 merging in basal half of forewing on some distance.</p></list-item><list-item><p>A2 present, single.</p></list-item></list></tp:treatment-sec><tp:treatment-sec sec-type="notes" id="SECID0ELYAI"><title>Note.</title><p>The genera <italic><tp:taxon-name><tp:taxon-name-part taxon-name-part-type="genus" reg="Vindilis">Vindilis</tp:taxon-name-part></tp:taxon-name></italic> and <italic><tp:taxon-name><tp:taxon-name-part taxon-name-part-type="genus" reg="Nisoprincessa">Nisoprincessa</tp:taxon-name-part></tp:taxon-name></italic> are transferred in this new subtribe, which is currently distributed only in Philippines (Palawan) (<xref ref-type="bibr" rid="B21">Gnezdilov 2017</xref>). The strong CuA-CuP notch looks similar to the other <tp:taxon-name><tp:taxon-name-part taxon-name-part-type="tribe">Parahiraciini</tp:taxon-name-part></tp:taxon-name>, but both genera lack the reticulate venation of the <tp:taxon-name>Parahiraciina</tp:taxon-name> subtribe nov. or <tp:taxon-name>Scantiniina</tp:taxon-name> subtribe nov. In return, with exception of <tp:taxon-name><tp:taxon-name-part taxon-name-part-type="tribe">Hemisphaeriini</tp:taxon-name-part></tp:taxon-name>, they share with <tp:taxon-name>Scantiniina</tp:taxon-name> subtribe nov. and other <tp:taxon-name><tp:taxon-name-part taxon-name-part-type="subfamily">Hemisphaeriinae</tp:taxon-name-part></tp:taxon-name> taxa the distinct plesiomorphic trilobate conformation of the hindwing. With <tp:taxon-name><tp:taxon-name-part taxon-name-part-type="tribe">Sarimini</tp:taxon-name-part></tp:taxon-name> Wang, Zhang &amp; Bourgoin, 2016 and <tp:taxon-name><tp:taxon-name-part taxon-name-part-type="tribe">Kodaianellini</tp:taxon-name-part></tp:taxon-name> Wang, Zhang &amp; Bourgoin, 2016, they exhibit the basal apomorphic merging of veins Pcu and A1. Without molecular data, its position in the phylogeny of <tp:taxon-name><tp:taxon-name-part taxon-name-part-type="subfamily">Hemisphaeriinae</tp:taxon-name-part></tp:taxon-name> remains uncertain and thus is currently left as a subtribe in the <tp:taxon-name><tp:taxon-name-part taxon-name-part-type="tribe">Parahiraciini</tp:taxon-name-part></tp:taxon-name>.</p></tp:treatment-sec><tp:treatment-sec><!--Section generated to contain objects referenced in tp:taxon-treatment.--><fig id="F13" position="float" orientation="portrait"><object-id xmlns:xlink="http://www.w3.org/1999/xlink" content-type="doi" xlink:type="simple">10.3897/zookeys.997.52857.figures47-52</object-id><object-id xmlns:xlink="http://www.w3.org/1999/xlink" content-type="arpha" xlink:type="simple">1D75A672-8F2E-5198-9473-761AFEB1B9C4</object-id><label>Figures 47–52.</label><caption><p>Hindwing pattern and venation. <bold>47, 48</bold><tp:taxon-name>Scantiniina</tp:taxon-name> subtrib. nov.: <italic><tp:taxon-name><tp:taxon-name-part taxon-name-part-type="genus" reg="Scantinius">Scantinius</tp:taxon-name-part> <tp:taxon-name-part taxon-name-part-type="species" reg="bruchoides">bruchoides</tp:taxon-name-part></tp:taxon-name></italic> (Walker, 1858) (modified from <xref ref-type="bibr" rid="B18">Gnezdilov 2012</xref>, fig. 3) <bold>49, 50</bold><tp:taxon-name>Vindilisina</tp:taxon-name> subtrib. nov.: <italic><tp:taxon-name><tp:taxon-name-part taxon-name-part-type="genus" reg="Vindilis">Vindilis</tp:taxon-name-part> <tp:taxon-name-part taxon-name-part-type="species" reg="fornicata">fornicata</tp:taxon-name-part></tp:taxon-name></italic> Stål, 1870 (modified from <xref ref-type="bibr" rid="B22">Gnezdilov 2018</xref>, fig. 3) <bold>51, 52</bold><tp:taxon-name>Parahiraciina</tp:taxon-name> Cheng &amp; Yang, 1991 subtrib. nov.: <italic><tp:taxon-name><tp:taxon-name-part taxon-name-part-type="genus" reg="Tetricodes">Tetricodes</tp:taxon-name-part> <tp:taxon-name-part taxon-name-part-type="species" reg="tamdaoensis">tamdaoensis</tp:taxon-name-part></tp:taxon-name></italic> Vanslembrouck &amp; Constant, 2018 (modified from <xref ref-type="bibr" rid="B37">Vanslembrouck and Constant 2018</xref>, fig. 4).</p></caption><graphic xmlns:xlink="http://www.w3.org/1999/xlink" xlink:href="zookeys-997-069-g013.jpg" position="float" orientation="portrait" xlink:type="simple" id="oo_479437.jpg"><uri content-type="original_file" xlink:type="simple">https://binary.pensoft.net/fig/479437</uri></graphic></fig></tp:treatment-sec><ref-list><ref id="B18"><mixed-citation xmlns:xlink="http://www.w3.org/1999/xlink" xlink:type="simple"><person-group><name name-style="western"><surname>Gnezdilov</surname><given-names>VM</given-names></name></person-group> (<year>2012</year>) <article-title>Revision of the Tribe <tp:taxon-name><tp:taxon-name-part taxon-name-part-type="tribe">Colpopterini</tp:taxon-name-part></tp:taxon-name> Gnezdilov, 2003 (<tp:taxon-name><tp:taxon-name-part taxon-name-part-type="suborder">Homoptera</tp:taxon-name-part></tp:taxon-name>, <tp:taxon-name><tp:taxon-name-part taxon-name-part-type="superfamily">Fulgoroidea</tp:taxon-name-part></tp:taxon-name>: <tp:taxon-name><tp:taxon-name-part taxon-name-part-type="family">Nogodinidae</tp:taxon-name-part></tp:taxon-name>).</article-title><source>Entomologicheskoe Obozrenie</source><volume>91</volume>: <fpage>757</fpage>–<lpage>774</lpage>.</mixed-citation></ref><ref id="B22"><mixed-citation xmlns:xlink="http://www.w3.org/1999/xlink" xlink:type="simple"><person-group><name name-style="western"><surname>Gnezdilov</surname><given-names>VM</given-names></name></person-group> (<year>2018</year>) <article-title>On the taxonomic position of <italic><tp:taxon-name><tp:taxon-name-part taxon-name-part-type="genus">Vindilis</tp:taxon-name-part> <tp:taxon-name-part taxon-name-part-type="species">fornicata</tp:taxon-name-part></tp:taxon-name></italic> Stål, 1870 (<tp:taxon-name><tp:taxon-name-part taxon-name-part-type="order">Hemiptera</tp:taxon-name-part></tp:taxon-name>: <tp:taxon-name><tp:taxon-name-part taxon-name-part-type="suborder">Auchenorrhyncha</tp:taxon-name-part></tp:taxon-name>: <tp:taxon-name><tp:taxon-name-part taxon-name-part-type="superfamily">Fulgoroidea</tp:taxon-name-part></tp:taxon-name>: <tp:taxon-name><tp:taxon-name-part taxon-name-part-type="family">Issidae</tp:taxon-name-part></tp:taxon-name>).</article-title><source>Zoosystematica Rossica</source><volume>27</volume>: <fpage>130</fpage>–<lpage>136</lpage>. <ext-link xlink:type="simple" ext-link-type="doi" xlink:href="10.31610/zsr/2018.27.1.130">https://doi.org/10.31610/zsr/2018.27.1.130</ext-link></mixed-citation></ref><ref id="B37"><mixed-citation xmlns:xlink="http://www.w3.org/1999/xlink" xlink:type="simple"><person-group><name name-style="western"><surname>Vanslembrouck</surname><given-names>A</given-names></name><name name-style="western"><surname>Constant</surname><given-names>J</given-names></name></person-group> (<year>2018</year>) <article-title>Two new species of <italic><tp:taxon-name><tp:taxon-name-part taxon-name-part-type="genus">Tetricodes</tp:taxon-name-part></tp:taxon-name></italic> Fennah, 1956 from Northern Vietnam (<tp:taxon-name><tp:taxon-name-part taxon-name-part-type="order">Hemiptera</tp:taxon-name-part></tp:taxon-name>: <tp:taxon-name><tp:taxon-name-part taxon-name-part-type="infraorder">Fulgoromorpha</tp:taxon-name-part></tp:taxon-name>: <tp:taxon-name><tp:taxon-name-part taxon-name-part-type="family">Issidae</tp:taxon-name-part></tp:taxon-name>).</article-title><source>Belgian Journal of Entomology</source><volume>77</volume>: <fpage>1</fpage>–<lpage>13</lpage>.</mixed-citation></ref><ref id="B21"><mixed-citation xmlns:xlink="http://www.w3.org/1999/xlink" xlink:type="simple"><person-group><name name-style="western"><surname>Gnezdilov</surname><given-names>VM</given-names></name></person-group> (<year>2017</year>) <article-title>New genus and species of the tribe <tp:taxon-name><tp:taxon-name-part taxon-name-part-type="tribe">Parahiraciini</tp:taxon-name-part></tp:taxon-name> (<tp:taxon-name><tp:taxon-name-part taxon-name-part-type="order">Hemiptera</tp:taxon-name-part></tp:taxon-name>, <tp:taxon-name><tp:taxon-name-part taxon-name-part-type="superfamily">Fulgoroidea</tp:taxon-name-part></tp:taxon-name>, <tp:taxon-name><tp:taxon-name-part taxon-name-part-type="family">Issidae</tp:taxon-name-part></tp:taxon-name>) from the Philippines and Vietnam.</article-title><source>Acta Zoologica Academiae Scientiarum Hungaricae</source><volume>63</volume>: <fpage>429</fpage>–<lpage>442</lpage>. <ext-link xlink:type="simple" ext-link-type="doi" xlink:href="10.17109/AZH.63.4.429.2017">https://doi.org/10.17109/AZH.63.4.429.2017</ext-link></mixed-citation></ref></ref-list></tp:taxon-treatment>
